# Supplementary material for: Methyl 4-{[(4-methyl­phen­yl)sulfon­yl]amino}­benzoate
Source: Acta Crystallogr Sect E Struct Rep Online. 2012 Feb 10;68(Pt 3):o666. doi: 10.1107/S160053681200476X (PMC3295455; doi:10.1107/S160053681200476X)
Supplement: Supplementary file 1 [file e-68-0o666-sup1.cif]

##############################################################################
#                                                                            #
# This CIF contains the data in a paper accepted for publication in          #
# Acta Crystallographica Section E. It conforms to the requirements of       #
# Notes for Authors for Acta Crystallographica Section E, and has been       #
# peer reviewed under the auspices of the IUCr Commission on Journals.       #
#                                                                            #
# Full details of the Crystallographic Information File format               #
# are given in the paper "The Crystallographic Information File (CIF):       #
# a New Standard Archive File for Crystallography" by S. R. Hall, F. H.      #
# Allen and I. D. Brown [Acta Cryst. (1991), A47, 655-685].                  #
#                                                                            #
# The current version of the core CIF dictionary is obtainable from          #
# ftp://ftp.iucr.org/pub/cif_core.dic.                                       #
#                                                                            #
# Software is freely available for graphical display of the structure(s)     #
# in this CIF. For information consult the CIF software page                 #
# http://www.iucr.org/resources/cif/software.                                #
#                                                                            #
# This file may be used for bona fide research purposes within the           #
# scientific community so long as proper attribution is given to the journal # 
# article from which it was obtained.                                        #
#                                                                            #
##############################################################################
data_global
_audit_creation_method     ?
_journal_date_recd_electronic     2012-02-02
_journal_date_accepted     2012-02-03
_journal_name_full     'Acta Crystallographica, Section E'
_journal_year     2012
_journal_volume     68
_journal_issue      3
_journal_page_first     o666
_journal_page_last     o666
_journal_paper_category     QO
_journal_paper_doi     10.1107/S160053681200476X
_journal_coeditor_code     BQ2337
_publ_contact_author_name     'Muhammad Nawaz Tahir'
_publ_contact_author_address
;
Department of Physics
University of Sargodha
Sargodha
Pakistan
;
_publ_contact_author_email     dmntahir_uos@yahoo.com
_publ_contact_author_fax     '0092 48 32 22 121'
_publ_contact_author_phone     '0092 48 92 30 914'
_publ_section_title
;
Methyl 4-{[(4-methylphenyl)sulfonyl]amino}benzoate
;
loop_
    _publ_author_name
    _publ_author_address
    'Muhammad Sohail'
;
Forman Christian College (A Chartered University)
Ferozepur Road
Lahore 54600
Pakistan
;
    'Muhammad Nadeem Asghar'
;
Forman Christian College (A Chartered University)
Ferozepur Road
Lahore 54600
Pakistan
;
    'Tahir, M. Nawaz'
;
Department of Physics
University of Sargodha
Sargodha
Pakistan
;
    'Muhammad Shafique'
;
Department of Chemistry
GC University
Lahore 54000
Pakistan
;
    'Ashfaq, Muhammad'
;
Department of Chemistry
University of Gujrat
Gujrat
Pakistan
;
data_I
_audit_creation_method     SHELXL97
_chemical_name_systematic
;
Methyl 4-{[(4-methylphenyl)sulfonyl]amino}benzoate
;
_chemical_name_common     ?
_chemical_formula_moiety     'C15 H15 N O4 S'
_chemical_formula_sum     'C15 H15 N O4 S'
_chemical_formula_iupac     'C15 H15 N O4 S'
_chemical_formula_weight     305.34
_symmetry_cell_setting     monoclinic
_symmetry_space_group_name_H-M     'P 21/n'
_symmetry_space_group_name_Hall     '-P 2yn'
loop_
    _symmetry_equiv_pos_site_id
    _symmetry_equiv_pos_as_xyz
    1 x,y,z
    2 1/2-x,1/2+y,1/2-z
    3 -x,-y,-z
    4 1/2+x,1/2-y,1/2+z
_cell_length_a     7.9332(2)
_cell_length_b     8.2265(2)
_cell_length_c     22.7419(5)
_cell_angle_alpha     90
_cell_angle_beta     92.7690(10)
_cell_angle_gamma     90
_cell_volume     1482.46(6)
_cell_formula_units_Z     4
_cell_measurement_reflns_used     2488
_cell_measurement_theta_min     2.63
_cell_measurement_theta_max     25.25
_cell_measurement_temperature     296(2)
_exptl_crystal_description     prism
_exptl_crystal_colour     colourless
_exptl_crystal_size_max     0.35
_exptl_crystal_size_mid     0.25
_exptl_crystal_size_min     0.22
_exptl_crystal_density_diffrn     1.368
_exptl_crystal_density_meas     ?
_exptl_crystal_density_method     'not measured'
_exptl_crystal_F_000     640
_exptl_absorpt_coefficient_mu     0.233
_exptl_absorpt_correction_type     multi-scan
_exptl_absorpt_process_details     '(SADABS; Bruker, 2005)'
_exptl_absorpt_correction_T_min     0.915
_exptl_absorpt_correction_T_max     0.938
_exptl_special_details
;
;
_diffrn_ambient_temperature     296(2)
_diffrn_radiation_type     MoK\a
_diffrn_radiation_wavelength     0.71073
_diffrn_radiation_source     'fine-focus sealed tube'
_diffrn_radiation_monochromator     graphite
_diffrn_measurement_device_type     'Bruker Kappa APEXII CCD'
_diffrn_measurement_method     \w
_diffrn_detector_area_resol_mean     8.00
_diffrn_reflns_number     11165
_diffrn_reflns_av_R_equivalents     0.0203
_diffrn_reflns_av_sigmaI/netI     0.0172
_diffrn_reflns_theta_min     2.63
_diffrn_reflns_theta_max     25.25
_diffrn_reflns_theta_full     25.25
_diffrn_measured_fraction_theta_max     0.998
_diffrn_measured_fraction_theta_full     0.998
_diffrn_reflns_limit_h_min     -9
_diffrn_reflns_limit_h_max     9
_diffrn_reflns_limit_k_min     -9
_diffrn_reflns_limit_k_max     9
_diffrn_reflns_limit_l_min     -27
_diffrn_reflns_limit_l_max     27
_diffrn_standards_number     0
_diffrn_standards_interval_count     ?
_diffrn_standards_interval_time     ?
_diffrn_standards_decay_%     ?
_refine_special_details
;
Refinement of <i>F</i>^2^ against ALL reflections. The weighted <i>R</i>-factor
<i>wR</i> and goodness of fit <i>S</i> are based on <i>F</i>^2^, conventional
<i>R</i>-factors <i>R</i> are based on <i>F</i>, with <i>F</i> set to zero for
negative <i>F</i>^2^. The threshold expression of <i>F</i>^2^ >
\s(<i>F</i>^2^) is used only for calculating <i>R</i>-factors(gt) <i>etc</i>.
and is not relevant to the choice of reflections for refinement.
<i>R</i>-factors based on <i>F</i>^2^ are statistically about twice as large
as those based on <i>F</i>, and <i>R</i>-factors based on ALL data will be
even larger.
;
_reflns_number_total     2677
_reflns_number_gt     2234
_reflns_threshold_expression     I>2\s(I)
_refine_ls_structure_factor_coef     Fsqd
_refine_ls_matrix_type     full
_refine_ls_R_factor_all     0.0471
_refine_ls_R_factor_gt     0.0385
_refine_ls_wR_factor_gt     0.1027
_refine_ls_wR_factor_ref     0.1131
_refine_ls_goodness_of_fit_ref     1.047
_refine_ls_restrained_S_all     1.047
_refine_ls_number_reflns     2677
_refine_ls_number_parameters     192
_refine_ls_number_restraints     0
_refine_ls_hydrogen_treatment     constr
_refine_ls_weighting_scheme     calc
_refine_ls_weighting_details
       'calc w = 1/[\s^2^(Fo^2^)+(0.0548P)^2^+0.5778P] where P=(Fo^2^+2Fc^2^)/3'
_atom_sites_solution_hydrogens     geom
_atom_sites_solution_primary     direct
_atom_sites_solution_secondary     difmap
_refine_ls_shift/su_max     0.000
_refine_ls_shift/su_mean     0.000
_refine_diff_density_max     0.284
_refine_diff_density_min     -0.269
loop_
    _atom_type_symbol
    _atom_type_description
    _atom_type_scat_dispersion_real
    _atom_type_scat_dispersion_imag
    _atom_type_scat_source
    'C' 'C' 0.0033 0.0016
                         'International Tables Vol C Tables 4.2.6.8 and 6.1.1.4'
    'H' 'H' 0.0000 0.0000
                         'International Tables Vol C Tables 4.2.6.8 and 6.1.1.4'
    'N' 'N' 0.0061 0.0033
                         'International Tables Vol C Tables 4.2.6.8 and 6.1.1.4'
    'O' 'O' 0.0106 0.0060
                         'International Tables Vol C Tables 4.2.6.8 and 6.1.1.4'
    'S' 'S' 0.1246 0.1234
                         'International Tables Vol C Tables 4.2.6.8 and 6.1.1.4'
_computing_data_collection     'APEX2 (Bruker, 2009)'
_computing_cell_refinement     'SAINT (Bruker, 2009)'
_computing_data_reduction     'SAINT (Bruker, 2009)'
_computing_structure_solution     'SHELXS97 (Sheldrick, 2008)'
_computing_structure_refinement     'SHELXL97 (Sheldrick, 2008)'
_computing_molecular_graphics
;
ORTEP-3 for Windows (Farrugia, 1997) and PLATON (Spek, 2009)
;
_computing_publication_material
;
WinGX (Farrugia, 1999) and PLATON (Spek, 2009)
;
loop_
    _atom_site_type_symbol
    _atom_site_label
    _atom_site_fract_x
    _atom_site_fract_y
    _atom_site_fract_z
    _atom_site_U_iso_or_equiv
    _atom_site_thermal_displace_type
    _atom_site_calc_flag
    _atom_site_refinement_flags
    _atom_site_occupancy
    _atom_site_disorder_assembly
    _atom_site_disorder_group
    S S1 0.44553(6) 0.55050(6) 0.13445(2) 0.0511(2) Uani . . 1.000 . -16
    O O1 0.55975(19) 0.43449(19) 0.16030(7) 0.0678(5) Uani . . 1.000 . -16
    O O2 0.4968(2) 0.71630(18) 0.12957(7) 0.0652(5) Uani . . 1.000 . -16
    O O3 0.2286(2) -0.24936(18) 0.00003(8) 0.0721(6) Uani . . 1.000 . -16
    O O4 0.1308(2) -0.11198(18) -0.07868(7) 0.0622(5) Uani . . 1.000 . -16
    N N1 0.3940(2) 0.4952(2) 0.06731(7) 0.0521(5) Uani . . 1.000 . -16
    C C1 0.2595(2) 0.5454(2) 0.17369(8) 0.0449(6) Uani . . 1.000 . -16
    C C2 0.2551(3) 0.4587(3) 0.22508(10) 0.0659(8) Uani . . 1.000 . -16
    C C3 0.1124(3) 0.4643(3) 0.25712(10) 0.0711(9) Uani . . 1.000 . -16
    C C4 -0.0272(3) 0.5533(3) 0.23879(9) 0.0552(7) Uani . . 1.000 . -16
    C C5 -0.0206(3) 0.6378(3) 0.18633(9) 0.0586(7) Uani . . 1.000 . -16
    C C6 0.1211(3) 0.6352(3) 0.15395(9) 0.0538(6) Uani . . 1.000 . -16
    C C7 -0.1815(3) 0.5595(4) 0.27480(11) 0.0781(10) Uani . . 1.000 . -16
    C C8 0.3434(2) 0.3396(2) 0.04751(8) 0.0451(6) Uani . . 1.000 . -16
    C C9 0.3805(3) 0.1972(3) 0.07832(10) 0.0588(7) Uani . . 1.000 . -16
    C C10 0.3323(3) 0.0495(2) 0.05412(9) 0.0574(7) Uani . . 1.000 . -16
    C C11 0.2481(2) 0.0400(2) -0.00030(8) 0.0466(6) Uani . . 1.000 . -16
    C C12 0.2112(3) 0.1827(3) -0.03051(9) 0.0536(6) Uani . . 1.000 . -16
    C C13 0.2571(3) 0.3307(2) -0.00672(9) 0.0525(6) Uani . . 1.000 . -16
    C C14 0.2038(3) -0.1214(3) -0.02501(9) 0.0520(7) Uani . . 1.000 . -16
    C C15 0.0800(3) -0.2637(3) -0.10630(12) 0.0721(9) Uani . . 1.000 . -16
    H H1 0.39816 0.56949 0.04082 0.0625 Uiso . . 1.000 . -16
    H H2 0.34755 0.39672 0.23815 0.0791 Uiso . . 1.000 . -16
    H H3 0.11033 0.40628 0.29218 0.0853 Uiso . . 1.000 . -16
    H H5 -0.11403 0.69750 0.17272 0.0703 Uiso . . 1.000 . -16
    H H6 0.12372 0.69359 0.11898 0.0645 Uiso . . 1.000 . -16
    H H7A -0.22071 0.66961 0.27694 0.1174 Uiso . . 1.000 . -16
    H H7B -0.15350 0.52002 0.31379 0.1174 Uiso . . 1.000 . -16
    H H7C -0.26853 0.49272 0.25664 0.1174 Uiso . . 1.000 . -16
    H H9 0.43730 0.20136 0.11503 0.0705 Uiso . . 1.000 . -16
    H H10 0.35718 -0.04558 0.07491 0.0688 Uiso . . 1.000 . -16
    H H12 0.15469 0.17832 -0.06728 0.0642 Uiso . . 1.000 . -16
    H H13 0.22991 0.42566 -0.02725 0.0630 Uiso . . 1.000 . -16
    H H15A 0.17843 -0.32685 -0.11387 0.1082 Uiso . . 1.000 . -16
    H H15B 0.01810 -0.24183 -0.14275 0.1082 Uiso . . 1.000 . -16
    H H15C 0.00991 -0.32322 -0.08062 0.1082 Uiso . . 1.000 . -16
loop_
    _atom_site_aniso_label
    _atom_site_aniso_U_11
    _atom_site_aniso_U_22
    _atom_site_aniso_U_33
    _atom_site_aniso_U_12
    _atom_site_aniso_U_13
    _atom_site_aniso_U_23
    S1 0.0506(3) 0.0488(3) 0.0540(3) -0.0005(2) 0.0037(2) -0.0092(2)
    O1 0.0567(8) 0.0731(10) 0.0721(10) 0.0153(7) -0.0114(7) -0.0152(8)
    O2 0.0702(9) 0.0558(9) 0.0707(10) -0.0156(7) 0.0161(8) -0.0158(7)
    O3 0.0901(12) 0.0417(9) 0.0834(12) -0.0012(8) -0.0057(9) 0.0020(8)
    O4 0.0744(10) 0.0548(9) 0.0572(9) -0.0059(7) 0.0018(7) -0.0106(7)
    N1 0.0674(10) 0.0418(9) 0.0478(9) -0.0040(8) 0.0107(8) -0.0028(7)
    C1 0.0516(10) 0.0397(10) 0.0432(10) -0.0008(8) 0.0008(8) -0.0022(8)
    C2 0.0750(14) 0.0629(14) 0.0600(13) 0.0175(11) 0.0052(11) 0.0180(11)
    C3 0.0922(17) 0.0678(15) 0.0543(13) 0.0031(13) 0.0145(12) 0.0197(11)
    C4 0.0620(12) 0.0560(12) 0.0480(11) -0.0152(10) 0.0081(9) -0.0109(9)
    C5 0.0540(11) 0.0682(14) 0.0534(12) 0.0063(10) 0.0005(9) 0.0017(10)
    C6 0.0584(11) 0.0590(12) 0.0439(10) 0.0046(10) 0.0018(9) 0.0095(9)
    C7 0.0740(15) 0.097(2) 0.0652(15) -0.0211(14) 0.0218(12) -0.0148(14)
    C8 0.0479(10) 0.0424(10) 0.0460(10) 0.0000(8) 0.0127(8) -0.0030(8)
    C9 0.0733(14) 0.0487(12) 0.0532(12) 0.0034(10) -0.0090(10) -0.0004(9)
    C10 0.0723(13) 0.0408(11) 0.0583(12) 0.0038(9) -0.0037(10) 0.0050(9)
    C11 0.0484(10) 0.0434(10) 0.0486(10) 0.0000(8) 0.0082(8) -0.0015(8)
    C12 0.0671(12) 0.0503(11) 0.0431(10) -0.0013(10) 0.0005(9) 0.0009(9)
    C13 0.0678(12) 0.0420(10) 0.0478(11) 0.0007(9) 0.0039(9) 0.0050(9)
    C14 0.0512(11) 0.0482(12) 0.0573(12) -0.0006(9) 0.0095(9) -0.0038(10)
    C15 0.0735(15) 0.0665(15) 0.0773(16) -0.0151(12) 0.0126(12) -0.0254(13)
_geom_special_details
;
Bond distances, angles <i>etc</i>. have been calculated using the rounded
fractional coordinates. All su's are estimated from the variances of the
(full) variance-covariance matrix. The cell e.s.d.'s are taken into account in
the estimation of distances, angles and torsion angles
;
loop_
    _geom_bond_atom_site_label_1
    _geom_bond_atom_site_label_2
    _geom_bond_site_symmetry_1
    _geom_bond_site_symmetry_2
    _geom_bond_distance
    _geom_bond_publ_flag
    S1 O1 . . 1.4234(16) no
    S1 O2 . . 1.4292(16) no
    S1 N1 . . 1.6264(17) no
    S1 C1 . . 1.7617(17) no
    O3 C14 . . 1.208(3) no
    O4 C14 . . 1.328(3) no
    O4 C15 . . 1.446(3) no
    N1 C8 . . 1.409(2) no
    N1 H1 . . 0.8600 no
    C1 C6 . . 1.380(3) no
    C1 C2 . . 1.371(3) no
    C2 C3 . . 1.376(3) no
    C3 C4 . . 1.375(3) no
    C4 C7 . . 1.506(3) no
    C4 C5 . . 1.384(3) no
    C5 C6 . . 1.374(3) no
    C8 C13 . . 1.383(3) no
    C8 C9 . . 1.389(3) no
    C9 C10 . . 1.380(3) no
    C10 C11 . . 1.380(3) no
    C11 C14 . . 1.478(3) no
    C11 C12 . . 1.384(3) no
    C12 C13 . . 1.374(3) no
    C2 H2 . . 0.9300 no
    C3 H3 . . 0.9300 no
    C5 H5 . . 0.9300 no
    C6 H6 . . 0.9300 no
    C7 H7A . . 0.9600 no
    C7 H7B . . 0.9600 no
    C7 H7C . . 0.9600 no
    C9 H9 . . 0.9300 no
    C10 H10 . . 0.9300 no
    C12 H12 . . 0.9300 no
    C13 H13 . . 0.9300 no
    C15 H15A . . 0.9600 no
    C15 H15B . . 0.9600 no
    C15 H15C . . 0.9600 no
loop_
    _geom_angle_atom_site_label_1
    _geom_angle_atom_site_label_2
    _geom_angle_atom_site_label_3
    _geom_angle_site_symmetry_1
    _geom_angle_site_symmetry_2
    _geom_angle_site_symmetry_3
    _geom_angle
    _geom_angle_publ_flag
    O1 S1 O2 . . . 119.61(9) no
    O1 S1 N1 . . . 109.05(9) no
    O1 S1 C1 . . . 107.88(9) no
    O2 S1 N1 . . . 104.69(9) no
    O2 S1 C1 . . . 108.10(9) no
    N1 S1 C1 . . . 106.87(8) no
    C14 O4 C15 . . . 116.68(18) no
    S1 N1 C8 . . . 127.52(13) no
    S1 N1 H1 . . . 116.00 no
    C8 N1 H1 . . . 116.00 no
    S1 C1 C2 . . . 120.04(15) no
    C2 C1 C6 . . . 120.20(18) no
    S1 C1 C6 . . . 119.68(15) no
    C1 C2 C3 . . . 119.3(2) no
    C2 C3 C4 . . . 121.9(2) no
    C5 C4 C7 . . . 121.2(2) no
    C3 C4 C5 . . . 117.7(2) no
    C3 C4 C7 . . . 121.1(2) no
    C4 C5 C6 . . . 121.4(2) no
    C1 C6 C5 . . . 119.5(2) no
    N1 C8 C13 . . . 117.01(15) no
    C9 C8 C13 . . . 119.26(17) no
    N1 C8 C9 . . . 123.70(17) no
    C8 C9 C10 . . . 119.6(2) no
    C9 C10 C11 . . . 121.35(18) no
    C10 C11 C12 . . . 118.60(17) no
    C12 C11 C14 . . . 122.18(18) no
    C10 C11 C14 . . . 119.21(16) no
    C11 C12 C13 . . . 120.68(19) no
    C8 C13 C12 . . . 120.54(17) no
    O4 C14 C11 . . . 112.48(19) no
    O3 C14 O4 . . . 122.5(2) no
    O3 C14 C11 . . . 124.98(19) no
    C1 C2 H2 . . . 120.00 no
    C3 C2 H2 . . . 120.00 no
    C2 C3 H3 . . . 119.00 no
    C4 C3 H3 . . . 119.00 no
    C4 C5 H5 . . . 119.00 no
    C6 C5 H5 . . . 119.00 no
    C1 C6 H6 . . . 120.00 no
    C5 C6 H6 . . . 120.00 no
    C4 C7 H7A . . . 109.00 no
    C4 C7 H7B . . . 109.00 no
    C4 C7 H7C . . . 109.00 no
    H7A C7 H7B . . . 109.00 no
    H7A C7 H7C . . . 110.00 no
    H7B C7 H7C . . . 109.00 no
    C8 C9 H9 . . . 120.00 no
    C10 C9 H9 . . . 120.00 no
    C9 C10 H10 . . . 119.00 no
    C11 C10 H10 . . . 119.00 no
    C11 C12 H12 . . . 120.00 no
    C13 C12 H12 . . . 120.00 no
    C8 C13 H13 . . . 120.00 no
    C12 C13 H13 . . . 120.00 no
    O4 C15 H15A . . . 109.00 no
    O4 C15 H15B . . . 109.00 no
    O4 C15 H15C . . . 109.00 no
    H15A C15 H15B . . . 109.00 no
    H15A C15 H15C . . . 109.00 no
    H15B C15 H15C . . . 110.00 no
loop_
    _geom_torsion_atom_site_label_1
    _geom_torsion_atom_site_label_2
    _geom_torsion_atom_site_label_3
    _geom_torsion_atom_site_label_4
    _geom_torsion_site_symmetry_1
    _geom_torsion_site_symmetry_2
    _geom_torsion_site_symmetry_3
    _geom_torsion_site_symmetry_4
    _geom_torsion
    _geom_torsion_publ_flag
    O1 S1 N1 C8 . . . . 47.14(18) no
    O2 S1 N1 C8 . . . . 176.25(15) no
    C1 S1 N1 C8 . . . . -69.23(17) no
    O1 S1 C1 C2 . . . . 9.46(19) no
    O1 S1 C1 C6 . . . . -173.61(16) no
    O2 S1 C1 C2 . . . . -121.20(17) no
    O2 S1 C1 C6 . . . . 55.73(18) no
    N1 S1 C1 C2 . . . . 126.60(17) no
    N1 S1 C1 C6 . . . . -56.47(18) no
    C15 O4 C14 O3 . . . . 0.5(3) no
    C15 O4 C14 C11 . . . . -178.99(17) no
    S1 N1 C8 C9 . . . . -21.7(3) no
    S1 N1 C8 C13 . . . . 160.56(16) no
    S1 C1 C2 C3 . . . . 175.92(17) no
    C6 C1 C2 C3 . . . . -1.0(3) no
    S1 C1 C6 C5 . . . . -176.55(17) no
    C2 C1 C6 C5 . . . . 0.4(3) no
    C1 C2 C3 C4 . . . . 0.7(4) no
    C2 C3 C4 C5 . . . . 0.3(4) no
    C2 C3 C4 C7 . . . . -179.3(2) no
    C3 C4 C5 C6 . . . . -0.9(4) no
    C7 C4 C5 C6 . . . . 178.7(2) no
    C4 C5 C6 C1 . . . . 0.6(4) no
    N1 C8 C9 C10 . . . . -177.01(19) no
    C13 C8 C9 C10 . . . . 0.7(3) no
    N1 C8 C13 C12 . . . . 176.58(19) no
    C9 C8 C13 C12 . . . . -1.2(3) no
    C8 C9 C10 C11 . . . . 0.2(3) no
    C9 C10 C11 C12 . . . . -0.4(3) no
    C9 C10 C11 C14 . . . . 178.2(2) no
    C10 C11 C12 C13 . . . . -0.2(3) no
    C14 C11 C12 C13 . . . . -178.7(2) no
    C10 C11 C14 O3 . . . . 3.6(3) no
    C10 C11 C14 O4 . . . . -176.90(19) no
    C12 C11 C14 O3 . . . . -177.8(2) no
    C12 C11 C14 O4 . . . . 1.7(3) no
    C11 C12 C13 C8 . . . . 1.0(3) no
loop_
    _geom_hbond_atom_site_label_D
    _geom_hbond_atom_site_label_H
    _geom_hbond_atom_site_label_A
    _geom_hbond_site_symmetry_A
    _geom_hbond_distance_DH
    _geom_hbond_distance_HA
    _geom_hbond_distance_DA
    _geom_hbond_angle_DHA
    _geom_hbond_publ_flag
    N1 H1 O3 1_565 0.86 2.1800 2.878(2) 138 yes
    C2 H2 O1 . 0.93 2.5200 2.898(3) 105 yes
    C3 H3 O2 2_545 0.93 2.5500 3.431(3) 159 yes
    C7 H7C O1 1_455 0.96 2.5700 3.396(3) 145 yes
    C9 H9 O1 . 0.93 2.3600 3.009(3) 126 yes
    C10 H10 O2 1_545 0.93 2.5400 3.456(2) 166 yes
    C15 H15A O1 3_655 0.96 2.5300 3.463(3) 162 yes
_iucr_refine_instructions_details
;
TITL SMS1FCC_0m in P2(1)/c
CELL 0.71073 10.6294 12.2394 14.9673 90.000 106.863 90.000
ZERR 4.00 0.0006 0.0007 0.0011 0.000 0.002 0.000
LATT 1
SYMM -x, y+1/2, -z+1/2
SFAC C  H  N  O  S
UNIT 68  68 12  20  8
L.S. 20
ACTA
BOND $H
HTAB
CONF
LIST 4
FMAP 2
PLAN 10
TEMP 23.000
MPLA 5 C14 C15 C16 O5 N3
MPLA 6 C1 C2 C3 C4 C5 C6
MPLA 6 C8 C9 C10 C11 C12 C13
MPLA 5 C14 C15 C16 O5 N3
WGHT    0.057700    0.143500
FVAR       0.10854
S1    5    0.171778    0.124764    0.433295    11.00000    0.03805    0.04952 =
         0.05221   -0.00239    0.00880    0.00237
S2    5    0.420233    0.580336    0.244777    11.00000    0.04404    0.04682 =
         0.05044   -0.00203    0.00709    0.00599
O1    4    0.208985    0.035115    0.497547    11.00000    0.05057    0.04900 =
         0.07434    0.01348    0.01044    0.00419
O2    4    0.094347    0.103107    0.339648    11.00000    0.04968    0.06488 =
         0.05209   -0.01798    0.00535    0.00174
O3    4    0.540038    0.625475    0.302181    11.00000    0.05667    0.05347 =
         0.05857   -0.01032    0.00189   -0.00643
O4    4    0.304360    0.645776    0.214891    11.00000    0.05883    0.05859 =
         0.06936    0.00169    0.00945    0.02211
O5    4    0.650237    0.336541    0.100103    11.00000    0.04835    0.06448 =
         0.06660   -0.01487    0.00746    0.00602
N1    3    0.310133    0.180915    0.434063    11.00000    0.03321    0.06104 =
         0.05913    0.01077    0.00973    0.00860
AFIX  43
H1    2    0.379919    0.148723    0.467386    11.00000   -1.20000
AFIX   0
N2    3    0.445629    0.536850    0.147764    11.00000    0.04556    0.05474 =
         0.04253    0.00605    0.00833    0.00709
AFIX  43
H2A   2    0.394964    0.559072    0.095070    11.00000   -1.20000
AFIX   0
N3    3    0.529062    0.391831    0.083066    11.00000    0.04347    0.06648 =
         0.06288   -0.01228    0.00179    0.00725
C1    1    0.086274    0.222359    0.479331    11.00000    0.03503    0.04253 =
         0.03913   -0.00026    0.00631   -0.00240
C2    1   -0.047310    0.230819    0.440856    11.00000    0.04430    0.07388 =
         0.04982   -0.01609    0.00764    0.00144
AFIX  43
H2    2   -0.090398    0.186998    0.390517    11.00000   -1.20000
AFIX   0
C3    1   -0.117441    0.304835    0.477348    11.00000    0.05274    0.08691 =
         0.06519   -0.00517    0.01650    0.01678
AFIX  43
H3    2   -0.207734    0.311097    0.450454    11.00000   -1.20000
AFIX   0
C4    1   -0.056673    0.369043    0.552224    11.00000    0.07265    0.05792 =
         0.06243    0.00190    0.03296    0.00897
C5    1    0.076582    0.357146    0.590880    11.00000    0.08165    0.06320 =
         0.06500   -0.02411    0.02031   -0.01369
AFIX  43
H5    2    0.118975    0.399234    0.642580    11.00000   -1.20000
AFIX   0
C6    1    0.149503    0.284975    0.555635    11.00000    0.04651    0.06572 =
         0.05863   -0.01223    0.00587   -0.00695
AFIX  43
H6    2    0.239723    0.278626    0.582828    11.00000   -1.20000
AFIX   0
C7    1   -0.133902    0.448366    0.593187    11.00000    0.12809    0.08350 =
         0.10490   -0.00696    0.05886    0.03024
AFIX 137
H7A   2   -0.225548    0.429850    0.572054    11.00000   -1.50000
H7B   2   -0.121628    0.521208    0.573438    11.00000   -1.50000
H7C   2   -0.103583    0.444426    0.660087    11.00000   -1.50000
AFIX   0
C8    1    0.330300    0.276219    0.386759    11.00000    0.03351    0.05180 =
         0.04646   -0.00028    0.01125    0.00840
C9    1    0.446519    0.332987    0.424169    11.00000    0.04507    0.07077 =
         0.05338    0.01603   -0.00630   -0.00024
AFIX  43
H9    2    0.506384    0.308495    0.478978    11.00000   -1.20000
AFIX   0
C10   1    0.473772    0.424668    0.381111    11.00000    0.04162    0.06792 =
         0.05439    0.00757   -0.00183   -0.00522
AFIX  43
H10   2    0.552271    0.461904    0.406628    11.00000   -1.20000
AFIX   0
C11   1    0.385900    0.462288    0.300267    11.00000    0.03526    0.05110 =
         0.04089   -0.00207    0.00981    0.00560
C12   1    0.269467    0.406050    0.262700    11.00000    0.03989    0.06020 =
         0.04514    0.00406    0.00071    0.00637
AFIX  43
H12   2    0.209258    0.431255    0.208325    11.00000   -1.20000
AFIX   0
C13   1    0.242451    0.313173    0.305375    11.00000    0.03533    0.06071 =
         0.05072   -0.00189    0.00171   -0.00073
AFIX  43
H13   2    0.164694    0.275155    0.279276    11.00000   -1.20000
AFIX   0
C14   1    0.547961    0.464366    0.148875    11.00000    0.04135    0.04377 =
         0.04380    0.00344    0.01261   -0.00549
C15   1    0.674428    0.459141    0.210430    11.00000    0.03920    0.05742 =
         0.04796   -0.00714    0.00520   -0.00656
AFIX  43
H15   2    0.709533    0.501548    0.263367    11.00000   -1.20000
AFIX   0
C16   1    0.734200    0.379910    0.176775    11.00000    0.03838    0.04992 =
         0.05372    0.00417    0.00944   -0.00482
C17   1    0.870065    0.336352    0.203116    11.00000    0.04554    0.06715 =
         0.08276   -0.00246    0.01407    0.00753
AFIX 137
H17A  2    0.908025    0.348758    0.153096    11.00000   -1.50000
H17B  2    0.868368    0.259350    0.214916    11.00000   -1.50000
H17C  2    0.921840    0.372724    0.258403    11.00000   -1.50000
HKLF 4
REM  SMS1FCC_0m in P2(1)/c
REM R1 =  0.0549 for   2488 Fo > 4sig(Fo)  and  0.1184 for all   4629 data
REM    246 parameters refined using      0 restraints
END
WGHT      0.0577      0.1435
REM Highest difference peak  0.467,  deepest hole -0.370,  1-sigma level  0.053
Q1    1   0.3582  0.5131  0.0993  11.00000  0.05    0.47
Q2    1   0.3933  0.5167  0.2815  11.00000  0.05    0.24
Q3    1   0.3734  0.1780  0.5100  11.00000  0.05    0.22
Q4    1   0.2389 -0.0198  0.5020  11.00000  0.05    0.21
Q5    1   0.3447  0.6424  0.2021  11.00000  0.05    0.21
Q6    1   0.0205  0.1845  0.4989  11.00000  0.05    0.20
Q7    1  -0.1677  0.4789  0.5552  11.00000  0.05    0.20
Q8    1   0.7210  0.5104  0.2243  11.00000  0.05    0.20
Q9    1   0.4653  0.3846  0.1099  11.00000  0.05    0.19
Q10   1   0.3310  0.4625  0.3057  11.00000  0.05    0.19
;
