# Supplementary material for: Methyl 4-{[(4-methyl­phen­yl)sulfon­yl]amino}­benzoate
Source: Acta Crystallogr Sect E Struct Rep Online. 2012 Feb 10;68(Pt 3):o666. doi: 10.1107/S160053681200476X (PMC3295455; doi:10.1107/S160053681200476X)
Supplement: Supplementary file 2 [file e-68-0o666-Isup2.hkl]

#
# h,k,l, Fc-squared, Fo-squared, sigma(Fo-squared) and status flag
#
data_I
_shelx_title ' PZS1FCC_0m in P2(1)/n'
_shelx_refln_list_code          4
_shelx_F_calc_maximum      117.03
_exptl_crystal_F_000       640.00
_reflns_d_resolution_high  0.8331
 
loop_
 _symmetry_equiv_pos_as_xyz
 'x, y, z'
 '-x+1/2, y+1/2, -z+1/2'
 '-x, -y, -z'
 'x-1/2, -y-1/2, z-1/2'
 
_cell_length_a     7.9332
_cell_length_b     8.2265
_cell_length_c    22.7419
_cell_angle_alpha  90.000
_cell_angle_beta   92.769
_cell_angle_gamma  90.000
 
_shelx_F_squared_multiplier     1.000
 
loop_
 _refln_index_h
 _refln_index_k
 _refln_index_l
 _refln_F_squared_calc
 _refln_F_squared_meas
 _refln_F_squared_sigma
 _refln_observed_status
   2   0   0      417.38      557.94      7.07 o
   4   0   0      512.16      507.88      7.28 o
   6   0   0      307.91      281.68      4.35 o
   8   0   0        4.42        1.09      1.32 o
   1   1   0     1909.22     1973.79     13.79 o
   2   1   0     2460.04     2522.30     19.08 o
   3   1   0      142.17      116.01      1.77 o
   4   1   0      529.42      552.07      5.08 o
   5   1   0       68.77       64.62      1.40 o
   6   1   0      346.58      353.42      4.05 o
   7   1   0      369.33      399.08      6.61 o
   8   1   0       14.67       15.41      1.49 o
   9   1   0       30.51       32.81      2.11 o
   1   2   0      338.12      306.57      2.27 o
   2   2   0       51.05       35.71      1.93 o
   3   2   0      719.96      656.78      6.10 o
   4   2   0       48.30       40.06      1.35 o
   5   2   0      347.79      335.12      3.70 o
   6   2   0      228.77      221.83      3.26 o
   7   2   0        1.69        0.12      1.11 o
   8   2   0       44.61       41.52      2.11 o
   9   2   0        1.91        2.08      1.31 o
   1   3   0      484.39      464.77      3.73 o
   2   3   0     1036.18     1010.82      7.00 o
   3   3   0      638.64      615.47      5.38 o
   4   3   0     1644.58     1603.63     12.93 o
   5   3   0      573.85      616.67      5.89 o
   6   3   0      533.96      511.62      5.34 o
   7   3   0       65.20       74.27      2.04 o
   8   3   0        4.15        3.13      1.27 o
   9   3   0        0.52       -1.80      1.30 o
   0   4   0      977.04      999.61     23.17 o
   1   4   0       62.29       66.86      2.41 o
   2   4   0       24.81       24.31      1.13 o
   3   4   0       33.55       18.79      0.61 o
   4   4   0      193.45      184.94      2.37 o
   5   4   0      688.50      676.32      6.87 o
   6   4   0      160.30      160.22      2.81 o
   7   4   0       48.59       52.49      2.04 o
   8   4   0        0.00       -1.64      1.10 o
   1   5   0        0.58        3.80      0.44 o
   2   5   0     1125.48     1183.91      8.88 o
   3   5   0       73.80       79.49      1.36 o
   4   5   0      364.39      364.83      4.56 o
   5   5   0       71.18       65.11      2.24 o
   6   5   0       71.11       65.84      2.31 o
   7   5   0        0.03       -0.75      1.02 o
   8   5   0       20.12       23.78      3.71 o
   0   6   0       57.64       67.38      4.66 o
   1   6   0      738.28      731.29      8.32 o
   2   6   0      108.89       94.61      1.68 o
   3   6   0       81.94       80.28      1.79 o
   4   6   0       57.61       47.94      1.86 o
   5   6   0      179.37      181.12      3.60 o
   6   6   0       10.71        7.63      1.24 o
   7   6   0       15.85       11.78      1.46 o
   1   7   0       60.77       49.03      7.59 o
   2   7   0      210.40      210.50      3.41 o
   3   7   0      351.92      344.20      4.34 o
   4   7   0       51.62       54.04      1.75 o
   5   7   0        4.22        1.58      1.72 o
   6   7   0       62.85       61.92      2.43 o
   0   8   0      168.11      159.21      7.49 o
   1   8   0        5.53        5.59      1.41 o
   2   8   0       15.28       14.05      1.40 o
   3   8   0        0.28       -0.51      0.95 o
   4   8   0       41.09       35.82      1.81 o
   5   8   0       19.88       24.56      1.97 o
   1   9   0        4.54        4.63      1.76 o
   2   9   0        3.43        1.97      1.09 o
   3   9   0       13.70       13.39      1.58 o
  -9   0   1      128.57      137.79      5.54 o
  -7   0   1      145.35      143.70      4.13 o
  -5   0   1      297.52      273.40      4.97 o
  -3   0   1      429.18      434.47      6.09 o
  -1   0   1      383.38      390.06      4.17 o
   1   0   1    10331.51    10350.73    103.04 o
   3   0   1     1072.63      934.08     10.04 o
   5   0   1       40.97       36.11      1.24 o
   7   0   1       69.20       54.78      2.99 o
   9   0   1       38.79       35.53      2.77 o
  -9   1   1        9.46       10.40      1.65 o
  -8   1   1       92.82       95.84      2.77 o
  -7   1   1        3.87        0.92      1.13 o
  -6   1   1     1028.89     1012.48     10.18 o
  -5   1   1      115.58      111.73      1.86 o
  -4   1   1       22.18       18.18      1.12 o
  -3   1   1     1346.21     1260.59     10.07 o
  -2   1   1     4099.16     4025.90     35.97 o
  -1   1   1       15.05       19.24      0.50 o
   0   1   1     1495.44     1469.57     19.32 o
   1   1   1       33.82       39.32      0.85 o
   2   1   1     4457.91     4298.89     32.36 o
   3   1   1        0.00        0.44      0.32 o
   4   1   1      203.49      169.08      3.48 o
   5   1   1       99.55       92.33      1.64 o
   6   1   1       75.31       83.17      1.76 o
   7   1   1       14.52       15.04      1.30 o
   8   1   1        0.01       -1.31      0.87 o
   9   1   1        3.30        2.75      1.37 o
  -9   2   1       17.65       19.15      1.75 o
  -8   2   1        5.11        4.20      1.10 o
  -7   2   1       91.12       96.17      3.85 o
  -6   2   1      163.66      163.83      2.77 o
  -5   2   1      460.53      446.67      4.94 o
  -4   2   1      499.03      464.77      4.80 o
  -3   2   1      342.03      331.75      3.23 o
  -2   2   1     2363.95     2250.52     17.21 o
  -1   2   1      203.23      158.91      1.31 o
   0   2   1     5277.72     4997.74     44.54 o
   1   2   1     7391.84     7171.77     43.40 o
   2   2   1       15.43       14.72      0.46 o
   3   2   1      115.84      159.76      1.91 o
   4   2   1      102.34       88.67      1.48 o
   5   2   1      139.94      142.03      2.34 o
   6   2   1       11.09        8.87      1.04 o
   7   2   1      334.86      328.47      4.71 o
   8   2   1        0.37       -1.49      0.99 o
   9   2   1        8.54        7.30      1.41 o
  -9   3   1        7.41        4.80      1.57 o
  -8   3   1       35.35       36.73      2.05 o
  -7   3   1        0.33       -1.17      0.78 o
  -6   3   1      160.34      156.10      2.59 o
  -5   3   1      109.85      101.71      2.46 o
  -4   3   1      284.18      300.97      4.30 o
  -3   3   1      487.44      410.06      3.86 o
  -2   3   1       69.83       64.91      0.88 o
  -1   3   1      294.40      348.97      2.96 o
   0   3   1      150.86      147.95      2.29 o
   1   3   1      473.40      510.56      3.87 o
   2   3   1      928.80      972.60      6.51 o
   3   3   1     2168.30     2327.69     18.04 o
   4   3   1       44.23       44.88      1.28 o
   5   3   1      158.14      150.39      2.46 o
   6   3   1       19.31       21.91      1.23 o
   7   3   1       86.19       89.58      2.54 o
   8   3   1       40.79       41.21      2.16 o
   9   3   1        0.19       -2.03      1.35 o
  -8   4   1       16.02       11.59      1.62 o
  -7   4   1        0.00       -1.50      1.00 o
  -6   4   1      152.08      154.56      2.78 o
  -5   4   1      144.90      142.65      2.47 o
  -4   4   1       90.55       69.33      1.42 o
  -3   4   1       51.82       51.24      0.93 o
  -2   4   1      890.82      876.38      6.28 o
  -1   4   1      240.75      218.41      2.04 o
   0   4   1      127.77      123.70      4.17 o
   1   4   1     2081.64     2391.60     16.92 o
   2   4   1     1143.50     1320.01      8.67 o
   3   4   1        6.39        7.40      0.46 o
   4   4   1        0.03       -0.78      0.52 o
   5   4   1       37.24       31.15      1.34 o
   6   4   1      164.05      162.54      3.07 o
   7   4   1       12.36       10.07      1.27 o
   8   4   1       81.40       97.82      3.18 o
  -8   5   1        5.89        7.79      1.67 o
  -7   5   1        4.89        2.48      1.11 o
  -6   5   1       10.42        9.94      1.27 o
  -5   5   1      178.23      164.90      3.40 o
  -4   5   1       17.81       13.84      1.01 o
  -3   5   1      298.30      261.81      2.81 o
  -2   5   1       17.45       12.65      0.59 o
  -1   5   1     1479.30     1495.73     12.70 o
   0   5   1      299.95      300.59      6.57 o
   1   5   1       15.07       14.14      0.65 o
   2   5   1       73.31       73.18      1.11 o
   3   5   1        2.33        4.92      0.88 o
   4   5   1        4.48        6.02      0.78 o
   5   5   1      486.17      484.91      6.72 o
   6   5   1        0.01       -1.32      0.88 o
   7   5   1       50.18       55.39      2.33 o
   8   5   1        0.57        0.00      1.30 o
  -7   6   1        5.76        8.25      1.40 o
  -6   6   1       16.50       16.48      1.55 o
  -5   6   1        0.79        0.23      0.94 o
  -4   6   1      446.56      458.99      6.23 o
  -3   6   1      312.05      292.01      3.78 o
  -2   6   1      343.22      363.72      4.20 o
  -1   6   1        7.13        9.71      0.63 o
   0   6   1      138.99      135.47      9.18 o
   1   6   1       76.32       80.71      2.10 o
   2   6   1       13.04       14.05      0.77 o
   3   6   1       28.79       25.45      1.15 o
   4   6   1        1.32        1.23      0.72 o
   5   6   1       44.48       44.47      1.93 o
   6   6   1        0.06       -1.68      1.12 o
   7   6   1        0.28        0.23      1.04 o
  -6   7   1       16.12       14.89      1.54 o
  -5   7   1        0.76       -1.27      1.37 o
  -4   7   1       28.14       26.76      1.50 o
  -3   7   1      327.37      346.84      6.77 o
  -2   7   1       42.44       35.12      1.63 o
  -1   7   1      566.29      529.46      7.98 o
   0   7   1        0.01       -0.52      2.83 o
   1   7   1      820.78      854.08     11.89 o
   2   7   1      138.79      132.85      2.63 o
   3   7   1       42.29       46.03      1.49 o
   4   7   1      118.17      108.36      2.53 o
   5   7   1       20.77       21.81      2.14 o
   6   7   1        0.65        1.91      1.19 o
  -5   8   1        6.65        7.30      1.41 o
  -4   8   1       50.46       49.12      2.55 o
  -3   8   1       11.61       12.47      1.43 o
  -2   8   1        0.35        0.33      1.01 o
  -1   8   1       71.35       63.20      3.53 o
   0   8   1        8.59       11.67      3.67 o
   1   8   1      281.18      294.78      5.24 o
   2   8   1       36.79       37.26      2.00 o
   3   8   1        1.85        3.15      1.13 o
   4   8   1        2.42        3.92      1.02 o
   5   8   1       24.89       21.39      1.89 o
  -3   9   1        0.43       -1.59      1.06 o
  -2   9   1        8.22        9.20      2.03 o
  -1   9   1       48.82       54.29      3.49 o
   0   9   1       40.43       45.93      3.50 o
   1   9   1       19.26       18.98      2.50 o
   2   9   1       11.27        9.33      1.31 o
   3   9   1        0.03        0.43      1.10 o
  -8   0   2        1.33        0.92      1.60 o
  -6   0   2      288.63      289.96      5.60 o
  -4   0   2      714.00      657.85      9.02 o
   2   0   2       18.07        3.04      0.61 o
   4   0   2      157.49      133.78      2.21 o
   6   0   2       48.48       48.06      3.24 o
   8   0   2       41.56       36.86      2.66 o
  -9   1   2        3.36        1.02      1.24 o
  -8   1   2        0.25        1.99      1.21 o
  -7   1   2       23.39       19.52      1.52 o
  -6   1   2        0.55       -1.08      0.98 o
  -5   1   2       80.99       62.02      1.53 o
  -4   1   2     1282.45     1254.27     14.95 o
  -3   1   2     1532.94     1483.93     15.43 o
  -2   1   2      661.54      652.53      7.11 o
  -1   1   2       10.55       19.03      0.45 o
   0   1   2        1.22        1.01      0.13 o
   1   1   2    13695.14    13754.32     86.28 o
   2   1   2     5608.11     5504.02     41.05 o
   3   1   2       18.50       35.96      1.85 o
   4   1   2      570.49      609.90      5.51 o
   5   1   2      179.79      194.16      2.50 o
   6   1   2       78.07       71.27      1.60 o
   7   1   2        7.53       11.66      1.16 o
   8   1   2       14.70       11.38      1.30 o
   9   1   2       29.32       25.02      1.89 o
  -9   2   2        5.46        9.06      1.69 o
  -8   2   2        1.47       -0.22      0.95 o
  -7   2   2       39.62       31.20      1.43 o
  -6   2   2        4.88        4.74      0.84 o
  -5   2   2      112.76      112.44      1.92 o
  -4   2   2      719.26      718.08      6.38 o
  -3   2   2      353.57      297.83      3.24 o
  -2   2   2      293.32      301.40      4.36 o
  -1   2   2       75.43       87.44      1.69 o
   0   2   2     8368.40     8668.04     65.66 o
   1   2   2       24.24       51.72      0.60 o
   2   2   2     1196.31     1248.09      8.66 o
   3   2   2      276.05      239.31      2.54 o
   4   2   2       89.66      100.69      1.83 o
   5   2   2        9.99        8.80      0.75 o
   6   2   2      141.72      143.13      2.33 o
   7   2   2       98.06      104.00      2.74 o
   8   2   2        6.92        8.68      1.36 o
   9   2   2       13.31       13.27      1.64 o
  -9   3   2        0.07       -2.01      1.34 o
  -8   3   2       60.97       66.43      2.65 o
  -7   3   2        6.97        2.64      0.93 o
  -6   3   2      433.40      411.93      4.66 o
  -5   3   2     1313.45     1283.55     11.32 o
  -4   3   2        0.21       -0.81      0.54 o
  -3   3   2        3.52        5.11      0.93 o
  -2   3   2      217.97      269.41      4.96 o
  -1   3   2       42.08       39.59      0.60 o
   0   3   2      103.65       88.23      1.01 o
   1   3   2        0.04       -0.29      0.24 o
   2   3   2     1896.39     1851.43     12.61 o
   3   3   2      855.49      890.87      7.44 o
   4   3   2        5.97        4.18      0.55 o
   5   3   2       32.61       30.30      1.53 o
   6   3   2       41.03       41.13      1.51 o
   7   3   2       18.23       14.94      1.42 o
   8   3   2        0.66       -1.64      1.10 o
   9   3   2        3.51        1.61      1.45 o
  -8   4   2       11.96        7.79      1.53 o
  -7   4   2       33.26       31.21      2.03 o
  -6   4   2       41.29       35.45      1.56 o
  -5   4   2        0.40       -1.22      0.81 o
  -4   4   2      135.82      123.14      1.94 o
  -3   4   2      160.20      190.69      2.06 o
  -2   4   2       77.52       84.62      1.23 o
  -1   4   2      500.51      467.39      4.29 o
   0   4   2        0.04        2.35      0.34 o
   1   4   2      424.84      541.14      4.51 o
   2   4   2      343.80      385.33      2.92 o
   3   4   2      118.93      108.44      1.38 o
   4   4   2      374.96      401.23      4.05 o
   5   4   2        7.46        8.05      0.87 o
   6   4   2        2.85        2.48      0.86 o
   7   4   2       23.80       18.97      1.78 o
   8   4   2        0.40       -0.28      1.44 o
  -8   5   2        6.22        7.55      1.73 o
  -7   5   2        5.60        4.13      1.19 o
  -6   5   2       39.01       32.85      1.86 o
  -5   5   2       51.31       47.05      2.02 o
  -4   5   2       30.87       25.82      1.25 o
  -3   5   2       22.51       21.08      0.87 o
  -2   5   2       21.16       25.45      0.80 o
  -1   5   2       12.24        9.69      1.63 o
   0   5   2      200.28      198.68      4.94 o
   1   5   2       53.88       51.96      1.70 o
   2   5   2      514.39      467.47      4.37 o
   3   5   2       12.25        9.02      0.70 o
   4   5   2      144.87      138.90      2.24 o
   5   5   2       18.04       14.84      1.39 o
   6   5   2        4.05        1.11      1.02 o
   7   5   2       10.03        8.44      1.43 o
   8   5   2       14.98       15.78      2.00 o
  -7   6   2        4.94        3.86      1.21 o
  -6   6   2        2.61        1.38      1.04 o
  -5   6   2        2.32        0.30      0.97 o
  -4   6   2       18.04       15.93      1.29 o
  -3   6   2        4.48        4.81      0.78 o
  -2   6   2        0.12        3.12      0.86 o
  -1   6   2     3597.64     3641.03     30.13 o
   0   6   2       89.37       94.91      4.94 o
   1   6   2      115.10      130.78      1.64 o
   2   6   2        0.29       -0.78      0.52 o
   3   6   2       31.26       27.84      1.21 o
   4   6   2       44.94       43.35      2.12 o
   5   6   2       30.94       26.64      2.22 o
   6   6   2        8.93        7.41      1.25 o
   7   6   2        0.27        1.48      1.14 o
  -6   7   2        2.11       -0.14      1.09 o
  -5   7   2       50.83       50.13      2.07 o
  -4   7   2        0.75        0.34      1.04 o
  -3   7   2       72.99       67.54      2.10 o
  -2   7   2        3.12        1.31      0.84 o
  -1   7   2       11.63        8.53      1.99 o
   0   7   2      206.18      217.33      6.19 o
   1   7   2      216.10      209.54      5.30 o
   2   7   2       95.81      102.59      2.31 o
   3   7   2        0.62       -0.26      0.63 o
   4   7   2       93.84       85.18      2.13 o
   5   7   2      117.98      118.42      2.99 o
   6   7   2       67.88       77.20      2.83 o
  -5   8   2        0.43       -0.66      1.13 o
  -4   8   2       14.57       13.60      1.49 o
  -3   8   2        2.40        2.24      1.16 o
  -2   8   2       15.04       17.65      2.25 o
  -1   8   2        2.89        1.55      1.60 o
   0   8   2       55.41       57.81      3.39 o
   1   8   2        1.36        0.80      0.92 o
   2   8   2        8.28        7.17      1.16 o
   3   8   2        4.42        3.07      1.12 o
   4   8   2        0.16       -0.10      0.88 o
   5   8   2        1.14        0.67      1.20 o
  -3   9   2        0.02       -1.39      0.92 o
  -2   9   2        0.55        0.66      1.45 o
  -1   9   2        6.39        6.74      2.75 o
   0   9   2       13.87       15.90      2.33 o
   1   9   2        1.19       -0.77      1.84 o
   2   9   2       28.34       34.82      2.12 o
   3   9   2        9.34       11.34      1.55 o
  -9   0   3        4.53        1.18      1.73 o
  -7   0   3       57.84       55.20      3.60 o
  -5   0   3      484.12      436.32     14.83 o
  -3   0   3     3250.81     3231.22     64.14 o
  -1   0   3     2906.16     3209.84     46.57 o
   1   0   3     1439.74     1498.46     17.31 o
   3   0   3      455.86      460.65      6.47 o
   5   0   3      297.53      344.39      5.90 o
   7   0   3     1277.40     1319.63     23.99 o
   9   0   3       45.73       54.60      3.68 o
  -9   1   3        2.98        3.08      1.32 o
  -8   1   3       39.70       36.06      1.98 o
  -7   1   3        1.54       -1.42      0.95 o
  -6   1   3      251.76      251.63      3.60 o
  -5   1   3       10.19       13.01      0.98 o
  -4   1   3     3860.07     3884.31     31.88 o
  -3   1   3      103.26      101.75      2.03 o
  -2   1   3      183.37      162.37      2.71 o
  -1   1   3        0.09       -0.29      0.21 o
   1   1   3     5514.21     5033.73     34.34 o
   2   1   3      639.79      683.13      5.24 o
   3   1   3     2404.80     2554.79     19.64 o
   4   1   3        2.54        0.07      0.38 o
   5   1   3      115.41      103.70      2.27 o
   6   1   3      192.50      198.46      3.17 o
   7   1   3        9.54       10.61      1.15 o
   8   1   3        8.52        8.71      1.21 o
   9   1   3        0.77       -0.40      1.16 o
  -9   2   3       81.62       89.67      4.17 o
  -8   2   3       12.91       10.78      1.41 o
  -7   2   3        0.23       -1.76      1.17 o
  -6   2   3      524.54      529.16      5.51 o
  -5   2   3       11.14       12.17      0.98 o
  -4   2   3     1629.16     1700.81     13.66 o
  -3   2   3      853.81      736.48      6.78 o
  -2   2   3       17.20       18.28      1.08 o
  -1   2   3     2334.44     2281.38     20.22 o
   0   2   3     1768.41     1618.02     11.56 o
   1   2   3      353.55      360.11      4.65 o
   2   2   3       90.84       92.77      1.08 o
   3   2   3      147.87      158.98      2.00 o
   4   2   3      121.17      113.45      1.72 o
   5   2   3      525.00      553.41      5.36 o
   6   2   3      107.60      108.64      2.01 o
   7   2   3      316.71      334.52      4.64 o
   8   2   3       36.17       39.32      2.09 o
   9   2   3       17.68       19.09      1.79 o
  -9   3   3       22.18       21.50      2.36 o
  -8   3   3       42.97       38.88      2.57 o
  -7   3   3       10.77        9.60      1.17 o
  -6   3   3      267.29      269.46      6.26 o
  -5   3   3      361.03      353.28      3.98 o
  -4   3   3      756.79      770.58      6.82 o
  -3   3   3      156.57      149.60      2.05 o
  -2   3   3      219.63      187.11      2.15 o
  -1   3   3      738.41      783.77      6.84 o
   0   3   3      103.76      134.29      1.48 o
   1   3   3     4120.88     4183.58     26.29 o
   2   3   3     2273.96     2487.73     15.91 o
   3   3   3        2.53        0.00      0.38 o
   4   3   3        1.57        0.92      0.50 o
   5   3   3      488.25      495.94      4.97 o
   6   3   3      128.03      128.08      2.39 o
   7   3   3        5.74        4.25      1.30 o
   8   3   3        0.57       -1.62      1.08 o
  -8   4   3       32.01       29.30      2.18 o
  -7   4   3        7.06        6.89      1.20 o
  -6   4   3      231.36      222.12      3.43 o
  -5   4   3        0.11       -1.31      0.87 o
  -4   4   3     1381.91     1423.76     11.69 o
  -3   4   3      237.94      254.50      4.39 o
  -2   4   3      428.23      506.99      4.17 o
  -1   4   3     1155.95     1169.70     10.07 o
   0   4   3      616.42      599.02      4.89 o
   1   4   3       45.09       47.78      1.55 o
   2   4   3        1.20       -0.40      0.26 o
   3   4   3        8.21       12.28      1.04 o
   4   4   3      713.81      717.30      6.42 o
   5   4   3       54.80       50.11      1.56 o
   6   4   3       24.08       25.89      1.36 o
   7   4   3        2.49        0.81      1.26 o
   8   4   3        6.79        7.72      1.71 o
  -8   5   3        1.75       -0.76      1.70 o
  -7   5   3      102.19      113.88      3.38 o
  -6   5   3        4.32        3.54      1.09 o
  -5   5   3      269.35      267.57      4.53 o
  -4   5   3       55.60       57.56      1.73 o
  -3   5   3      101.12      104.63      1.69 o
  -2   5   3      221.94      219.04      2.14 o
  -1   5   3      203.72      193.42      2.77 o
   0   5   3       17.89       18.85      0.49 o
   1   5   3      607.60      618.31     10.75 o
   2   5   3      209.44      236.95      3.50 o
   3   5   3     1107.92     1125.10      9.31 o
   4   5   3       11.13       10.32      0.81 o
   5   5   3      430.88      403.71      5.89 o
   6   5   3       22.33       21.74      1.60 o
   7   5   3       19.10       16.20      1.82 o
   8   5   3        1.22        1.24      1.36 o
  -7   6   3       13.23       11.88      1.49 o
  -6   6   3      109.26      119.47      3.15 o
  -5   6   3       70.49       64.17      2.29 o
  -4   6   3       45.40       41.77      2.79 o
  -3   6   3       48.16       45.01      1.62 o
  -2   6   3       41.16       48.92      1.66 o
  -1   6   3       84.57       87.35      2.24 o
   0   6   3      128.81      130.38      2.19 o
   1   6   3      364.31      351.27      3.22 o
   2   6   3      463.91      470.28      5.27 o
   3   6   3       53.90       54.09      1.53 o
   4   6   3      174.97      186.19      3.07 o
   5   6   3       26.24       30.40      2.08 o
   6   6   3       41.27       44.49      2.90 o
   7   6   3       22.82       24.59      1.83 o
  -6   7   3        0.17       -1.50      1.00 o
  -5   7   3       81.30       80.90      2.54 o
  -4   7   3       74.08       78.28      2.26 o
  -3   7   3      475.00      474.39      5.59 o
  -2   7   3        0.99        2.82      1.70 o
  -1   7   3     1041.75     1031.76     13.94 o
   0   7   3      297.87      288.27      4.92 o
   1   7   3      505.23      525.40      8.07 o
   2   7   3      108.01      100.55      2.27 o
   3   7   3       33.19       38.54      1.55 o
   4   7   3        0.09       -1.09      0.74 o
   5   7   3      194.90      183.22      3.77 o
   6   7   3       50.42       55.82      2.36 o
  -5   8   3        8.46        9.14      1.88 o
  -4   8   3        2.85        3.72      1.52 o
  -3   8   3      171.86      176.87      7.63 o
  -2   8   3       34.99       32.89      2.59 o
  -1   8   3      266.74      280.70     14.76 o
   0   8   3        3.11        2.05      1.60 o
   1   8   3       40.16       39.76      1.89 o
   2   8   3        6.08        8.08      1.24 o
   3   8   3        0.28       -1.33      0.89 o
   4   8   3       10.88       12.01      1.24 o
   5   8   3       12.35       13.56      1.66 o
  -3   9   3       10.51        9.42      1.60 o
  -2   9   3       24.80       25.73      2.79 o
  -1   9   3        3.48        3.80      1.79 o
   0   9   3       51.65       48.50      3.34 o
   1   9   3        2.08        4.89      1.98 o
   2   9   3        2.05        0.83      1.07 o
   3   9   3       22.87       24.09      1.92 o
  -8   0   4      134.61      144.75      4.45 o
  -6   0   4      245.80      253.03      6.29 o
  -4   0   4     2607.00     2947.44     42.79 o
   0   0   4      345.18      369.55      5.89 o
   2   0   4     2152.12     2102.17     24.51 o
   4   0   4      133.54      138.59      3.07 o
   6   0   4      143.27      138.95      3.71 o
   8   0   4       59.19       47.99      2.91 o
  -9   1   4       87.27      102.81      3.65 o
  -8   1   4       34.62       33.59      2.33 o
  -7   1   4       34.64       31.29      1.75 o
  -6   1   4      338.15      344.14      4.91 o
  -5   1   4       90.01       98.86      2.18 o
  -4   1   4      506.06      476.35      7.07 o
  -3   1   4     5121.35     5450.72     62.18 o
  -2   1   4        0.48        1.30      0.48 o
  -1   1   4     5796.73     6038.06     61.19 o
   0   1   4     5819.62     5387.64     53.26 o
   1   1   4     9033.12     9470.47     71.95 o
   2   1   4     1179.69     1136.16      8.41 o
   3   1   4       62.04       76.68      1.85 o
   4   1   4      254.77      261.78      2.88 o
   5   1   4        1.58        2.60      0.49 o
   6   1   4       48.01       48.55      1.67 o
   7   1   4       69.22       61.71      2.07 o
   8   1   4        7.22        5.16      1.17 o
   9   1   4       51.08       60.06      2.59 o
  -9   2   4        1.58        3.74      1.40 o
  -8   2   4      115.33      118.75      3.13 o
  -7   2   4       34.25       29.69      1.53 o
  -6   2   4      257.34      251.50      5.17 o
  -5   2   4      358.00      319.13      3.67 o
  -4   2   4        5.66        2.79      1.32 o
  -3   2   4        0.22       -0.81      0.54 o
  -2   2   4        9.41       16.10      0.86 o
  -1   2   4     1255.64     1196.68     10.11 o
   0   2   4      348.48      418.36      3.54 o
   1   2   4     6054.49     5985.99     38.06 o
   2   2   4      493.29      564.89      4.52 o
   3   2   4     1715.45     1821.26     13.39 o
   4   2   4       14.22       10.52      0.63 o
   5   2   4      262.06      276.27      3.27 o
   6   2   4       56.45       59.57      1.55 o
   7   2   4       25.68       23.09      1.47 o
   8   2   4      113.13      118.82      4.12 o
   9   2   4        3.80        3.32      1.27 o
  -9   3   4       24.60       29.14      2.63 o
  -8   3   4        7.72        4.99      1.40 o
  -7   3   4      284.41      282.73      4.49 o
  -6   3   4      273.31      285.44      3.71 o
  -5   3   4       30.77       24.35      1.20 o
  -4   3   4      566.10      521.37      5.41 o
  -3   3   4       54.09       43.53      1.17 o
  -2   3   4        2.95        2.11      0.45 o
  -1   3   4      323.39      332.66      2.80 o
   0   3   4      629.16      643.41      4.91 o
   1   3   4     5106.44     5352.25     40.96 o
   2   3   4      406.21      437.96      3.70 o
   3   3   4     1287.01     1594.58     11.88 o
   4   3   4      653.27      618.96      5.26 o
   5   3   4        3.36        2.90      0.63 o
   6   3   4       66.58       70.24      1.87 o
   7   3   4        2.55        1.66      1.06 o
   8   3   4        1.22       -1.74      1.16 o
  -8   4   4       43.31       38.80      3.25 o
  -7   4   4       84.24       85.90      2.88 o
  -6   4   4        1.70       -0.94      0.83 o
  -5   4   4      365.60      354.71      4.33 o
  -4   4   4      174.95      173.09      3.24 o
  -3   4   4      430.71      469.95      5.20 o
  -2   4   4      271.15      240.45      2.91 o
  -1   4   4      246.97      240.39      2.37 o
   0   4   4        3.26        5.36      0.53 o
   1   4   4       29.41       19.14      0.61 o
   2   4   4      893.01      956.60      6.91 o
   3   4   4      831.52      844.85      7.22 o
   4   4   4       35.68       41.94      1.17 o
   5   4   4      468.91      484.09      5.38 o
   6   4   4        2.04        0.08      0.84 o
   7   4   4      209.76      224.03      4.60 o
   8   4   4       28.14       25.78      2.31 o
  -8   5   4        0.07       -0.77      1.24 o
  -7   5   4        4.24        5.37      1.46 o
  -6   5   4       15.27       19.39      1.55 o
  -5   5   4        0.69        0.62      1.03 o
  -4   5   4      441.01      449.88      5.42 o
  -3   5   4       20.50       24.99      1.41 o
  -2   5   4       50.92       47.75      0.98 o
  -1   5   4       12.15        7.39      0.45 o
   0   5   4       47.68       45.29      0.81 o
   1   5   4       41.68       42.73      1.66 o
   2   5   4      235.97      246.45      2.37 o
   3   5   4      147.09      143.86      2.00 o
   4   5   4       73.41       79.91      1.71 o
   5   5   4       27.01       22.69      1.55 o
   6   5   4      202.55      215.92      4.18 o
   7   5   4       18.50       18.31      2.21 o
   8   5   4        6.93        5.58      1.66 o
  -7   6   4       16.50       23.30      2.07 o
  -6   6   4        0.55        0.68      1.19 o
  -5   6   4      162.12      144.02      3.26 o
  -4   6   4       21.42       19.92      1.71 o
  -3   6   4     1242.37     1287.05     16.36 o
  -2   6   4        5.94        5.94      0.77 o
  -1   6   4        9.31       15.25      0.67 o
   0   6   4      133.67      125.49      1.62 o
   1   6   4      105.41      108.52      1.85 o
   2   6   4      188.43      181.14      3.81 o
   3   6   4       64.63       68.36      1.73 o
   4   6   4        1.21        0.80      0.84 o
   5   6   4      102.80       92.46      2.60 o
   6   6   4       37.10       36.12      2.01 o
   7   6   4       24.89       28.58      2.28 o
  -6   7   4        6.18        4.65      1.37 o
  -5   7   4       49.15       41.13      3.23 o
  -4   7   4      124.16      124.75      4.06 o
  -3   7   4       15.76       10.39      1.07 o
  -2   7   4       54.44       61.05      1.50 o
  -1   7   4       38.47       35.55      2.08 o
   0   7   4        8.45       10.62      1.39 o
   1   7   4      844.93      829.77      9.66 o
   2   7   4        3.14        3.12      0.86 o
   3   7   4       63.95       58.03      1.65 o
   4   7   4      120.19      122.71      2.56 o
   5   7   4        4.20        5.34      1.16 o
   6   7   4        0.14        0.27      1.07 o
  -5   8   4        0.53        0.30      1.24 o
  -4   8   4        0.09       -1.15      0.96 o
  -3   8   4       21.45       21.35      2.03 o
  -2   8   4       13.20       12.76      1.31 o
  -1   8   4       42.67       39.66      2.57 o
   0   8   4       28.54       25.96      1.58 o
   1   8   4        9.96       10.69      1.25 o
   2   8   4       38.50       38.86      2.14 o
   3   8   4       16.95       14.83      1.56 o
   4   8   4       22.77       22.11      1.51 o
   5   8   4       18.14       19.16      1.82 o
  -3   9   4        9.55       10.96      1.71 o
  -2   9   4        1.93       -0.15      1.45 o
  -1   9   4        4.03        4.28      1.75 o
   0   9   4       52.98       62.68      3.79 o
   1   9   4      204.12      202.85      6.44 o
   2   9   4        6.33        9.73      1.99 o
   3   9   4        4.81        4.93      1.35 o
  -9   0   5        0.09       -2.14      1.43 o
  -7   0   5      128.23      123.74      3.83 o
  -5   0   5       80.32       92.54      4.59 o
  -3   0   5     2265.71     2470.31     35.80 o
  -1   0   5      587.95      609.36      9.44 o
   1   0   5     2505.44     2484.01     28.62 o
   3   0   5       43.56       47.76      1.58 o
   5   0   5     1479.24     1557.71     19.79 o
   7   0   5       15.21       14.90      2.01 o
   9   0   5        3.25        2.19      1.55 o
  -9   1   5        0.19       -0.52      1.11 o
  -8   1   5       57.60       73.91      2.39 o
  -7   1   5        2.33        0.46      0.91 o
  -6   1   5      193.40      188.71      3.15 o
  -5   1   5      499.74      476.24      5.80 o
  -4   1   5       14.17       20.22      3.28 o
  -3   1   5      510.82      554.19      7.30 o
  -2   1   5      101.54      104.67      1.87 o
  -1   1   5      936.38      879.84     14.52 o
   0   1   5       41.20       29.70      3.16 o
   1   1   5      480.07      465.28      5.49 o
   2   1   5      199.32      166.53      4.97 o
   3   1   5      139.90      122.89      1.63 o
   4   1   5        5.26       10.53      0.60 o
   5   1   5       25.82       16.53      0.74 o
   6   1   5       52.17       51.95      1.70 o
   7   1   5        1.49        0.22      0.97 o
   8   1   5       29.87       29.67      1.76 o
   9   1   5       17.73       20.23      1.87 o
  -9   2   5       41.86       48.46      2.51 o
  -8   2   5        3.46        0.45      1.02 o
  -7   2   5      200.37      203.52      4.99 o
  -6   2   5       67.50       61.98      2.06 o
  -5   2   5      752.32      719.39      7.95 o
  -4   2   5        1.92       -0.15      0.70 o
  -3   2   5       63.38       73.91      4.09 o
  -2   2   5     1119.88     1134.15     11.99 o
  -1   2   5      231.77      206.29      2.69 o
   0   2   5      609.41      572.89      5.14 o
   1   2   5      123.23      139.45      1.38 o
   2   2   5      101.04       99.09      1.34 o
   3   2   5      288.20      293.87      2.79 o
   4   2   5       40.22       38.87      1.04 o
   5   2   5        0.27       -0.69      0.46 o
   6   2   5        5.35        3.51      0.89 o
   7   2   5       19.21       17.55      1.32 o
   8   2   5        2.93        1.30      1.17 o
   9   2   5        3.08        2.26      1.31 o
  -8   3   5       10.30       10.72      1.48 o
  -7   3   5       49.92       46.13      2.34 o
  -6   3   5       19.70       17.08      2.32 o
  -5   3   5      209.71      200.56      3.30 o
  -4   3   5      211.57      203.40      3.04 o
  -3   3   5        0.46        3.47      0.63 o
  -2   3   5        1.26        1.25      0.40 o
  -1   3   5      116.06      118.13      1.40 o
   0   3   5      984.83     1104.04      8.54 o
   1   3   5      825.40      956.31      7.14 o
   2   3   5      141.36      112.77      1.78 o
   3   3   5       63.16       59.44      1.11 o
   4   3   5        5.60        7.06      0.54 o
   5   3   5       10.77       17.36      0.90 o
   6   3   5        8.17        8.67      0.93 o
   7   3   5       10.46        4.64      1.24 o
   8   3   5       59.58       61.81      3.37 o
  -8   4   5        1.41        1.82      1.69 o
  -7   4   5       42.57       42.85      3.06 o
  -6   4   5      229.54      222.33      3.74 o
  -5   4   5      144.33      128.45      2.65 o
  -4   4   5       71.81       65.87      1.75 o
  -3   4   5        0.24       -0.05      0.41 o
  -2   4   5       49.09       36.41      0.92 o
  -1   4   5      959.96     1029.21      8.34 o
   0   4   5      182.13      249.03      2.80 o
   1   4   5      193.78      203.40      2.87 o
   2   4   5       38.62       25.14      0.80 o
   3   4   5      109.24      126.30      1.69 o
   4   4   5       27.91       41.67      1.15 o
   5   4   5       51.61       34.19      1.42 o
   6   4   5      330.16      363.80      4.69 o
   7   4   5      100.34       95.75      3.15 o
   8   4   5       10.60       12.72      2.03 o
  -8   5   5        2.86        1.11      1.19 o
  -7   5   5        3.29        1.90      1.33 o
  -6   5   5        2.01        2.80      1.25 o
  -5   5   5      163.08      156.79      3.89 o
  -4   5   5       17.60       15.01      1.42 o
  -3   5   5      588.64      578.21      6.96 o
  -2   5   5      135.27      137.31      1.82 o
  -1   5   5      365.98      390.03      3.60 o
   0   5   5      208.71      215.80      2.39 o
   1   5   5     1326.70     1308.32     10.46 o
   2   5   5       68.50       72.22      1.14 o
   3   5   5       22.47       24.46      0.90 o
   4   5   5        0.37       -0.88      0.59 o
   5   5   5        0.29        1.97      0.97 o
   6   5   5       12.89       12.59      1.39 o
   7   5   5       24.77       23.68      3.44 o
  -7   6   5        7.31        7.30      1.60 o
  -6   6   5        0.07       -0.95      1.12 o
  -5   6   5       42.05       38.05      2.30 o
  -4   6   5      148.34      158.72      3.74 o
  -3   6   5       35.85       34.11      1.85 o
  -2   6   5       62.95       57.75      1.66 o
  -1   6   5      103.73      110.12      2.11 o
   0   6   5      384.89      392.82      5.08 o
   1   6   5        3.99        5.19      0.78 o
   2   6   5        1.93        2.07      0.83 o
   3   6   5       91.03       87.15      1.98 o
   4   6   5       70.27       57.89      1.81 o
   5   6   5       15.60       17.88      1.48 o
   6   6   5      170.66      170.15      3.76 o
   7   6   5        0.28       -1.55      1.93 o
  -6   7   5       19.18       19.35      1.77 o
  -5   7   5      213.71      236.10      6.97 o
  -4   7   5        8.13        4.71      1.05 o
  -3   7   5      290.72      299.83      4.42 o
  -2   7   5       25.66       31.76      1.27 o
  -1   7   5      769.55      812.77     11.57 o
   0   7   5       29.30       28.82      2.56 o
   1   7   5       45.84       52.54      2.10 o
   2   7   5      275.72      260.20      4.13 o
   3   7   5       86.20       71.47      1.87 o
   4   7   5       35.51       43.89      1.69 o
   5   7   5       25.05       27.59      1.71 o
   6   7   5        2.60        2.74      1.12 o
  -5   8   5      135.80      146.05      4.02 o
  -4   8   5        4.75        4.35      1.22 o
  -3   8   5        0.05        0.00      0.94 o
  -2   8   5        0.02        1.27      0.95 o
  -1   8   5       19.20       21.72      1.54 o
   0   8   5      160.67      166.58      4.82 o
   1   8   5       24.46       22.13      1.98 o
   2   8   5        5.01        4.69      1.20 o
   3   8   5       14.44       19.45      1.77 o
   4   8   5       10.38       11.70      1.27 o
   5   8   5       25.17       18.83      1.86 o
  -3   9   5       37.32       45.64      4.80 o
  -2   9   5        0.01        0.57      1.49 o
  -1   9   5        2.80        1.60      1.55 o
   0   9   5        4.97        5.65      1.90 o
   1   9   5        5.34        9.58      2.15 o
   2   9   5       46.03       51.08      2.36 o
   3   9   5        1.97        2.25      1.23 o
  -8   0   6        1.37       -1.03      1.36 o
  -6   0   6        7.29        2.02      1.19 o
  -4   0   6    10472.89    10784.20    154.56 o
  -2   0   6     3989.38     4444.35     62.56 o
   0   0   6      525.85      572.62     10.24 o
   2   0   6        0.09        1.93      0.98 o
   4   0   6      570.41      611.41     10.12 o
   6   0   6      834.61      805.27     11.79 o
   8   0   6       17.91       15.96      2.00 o
  -9   1   6        3.56        0.90      1.19 o
  -8   1   6        8.36        6.66      1.23 o
  -7   1   6        1.17       -0.40      0.81 o
  -6   1   6      173.13      163.45      2.91 o
  -5   1   6      862.01      879.38     10.56 o
  -4   1   6      341.74      324.86      4.66 o
  -3   1   6     2609.70     2917.63     29.71 o
  -2   1   6      295.86      305.17      5.37 o
  -1   1   6       61.17       46.92      1.37 o
   0   1   6     1083.18      987.82     10.38 o
   1   1   6     3156.58     3308.76     26.81 o
   2   1   6     1046.24     1087.94      9.47 o
   3   1   6      475.54      520.75      5.19 o
   4   1   6      169.65      119.20      2.05 o
   5   1   6       20.33       15.96      1.00 o
   6   1   6       21.45       17.65      1.23 o
   7   1   6      409.12      401.90      6.68 o
   8   1   6        5.03        4.88      1.19 o
   9   1   6       33.99       45.63      2.73 o
  -9   2   6       40.30       43.64      2.42 o
  -8   2   6        0.07       -1.37      0.96 o
  -7   2   6        0.57       -0.05      0.83 o
  -6   2   6        2.35        1.69      0.79 o
  -5   2   6        1.89        0.61      0.90 o
  -4   2   6       25.37       27.20      1.30 o
  -3   2   6        2.54        1.45      0.56 o
  -2   2   6      378.44      362.81      4.69 o
  -1   2   6       52.75       39.82      1.04 o
   0   2   6      628.16      746.86      7.20 o
   1   2   6     4750.92     4746.02     35.71 o
   2   2   6      355.02      326.26      2.93 o
   3   2   6     1637.86     1682.17     12.51 o
   4   2   6       28.06       19.55      0.83 o
   5   2   6       59.89       54.56      1.34 o
   6   2   6      314.75      311.58      4.28 o
   7   2   6        5.21        7.32      1.10 o
   8   2   6       52.07       55.31      2.42 o
  -8   3   6      122.82      133.76      2.98 o
  -7   3   6      180.88      181.95      3.32 o
  -6   3   6      190.65      190.59      2.91 o
  -5   3   6        2.62       -1.06      0.71 o
  -4   3   6      154.03      151.83      2.81 o
  -3   3   6      102.65       93.89      1.80 o
  -2   3   6      431.49      427.62      4.70 o
  -1   3   6     1317.90     1427.86     13.38 o
   0   3   6     1664.81     1640.51     11.90 o
   1   3   6       19.70        7.79      0.43 o
   2   3   6       11.44        7.65      0.49 o
   3   3   6        0.71        3.13      0.44 o
   4   3   6        3.23        6.02      0.50 o
   5   3   6        6.15        1.54      0.59 o
   6   3   6        0.25       -1.20      0.80 o
   7   3   6       38.81       36.52      2.00 o
   8   3   6       45.44       57.53      5.09 o
  -8   4   6        6.57        4.83      1.34 o
  -7   4   6       51.89       59.44      2.60 o
  -6   4   6       25.33       25.25      1.40 o
  -5   4   6      744.10      746.39      8.33 o
  -4   4   6      125.45      119.92      2.15 o
  -3   4   6        0.01        0.30      0.45 o
  -2   4   6        3.13        4.79      0.47 o
  -1   4   6     1105.51     1278.06     11.01 o
   0   4   6       39.06       43.41      0.83 o
   1   4   6     2483.86     2604.12     20.45 o
   2   4   6      931.46     1052.98      8.13 o
   3   4   6      490.77      511.42      4.47 o
   4   4   6        7.46        9.65      0.83 o
   5   4   6      216.44      198.96      3.02 o
   6   4   6       53.10       53.28      1.99 o
   7   4   6      199.25      204.05      4.40 o
   8   4   6        9.27       10.82      1.92 o
  -8   5   6        4.03        3.96      1.43 o
  -7   5   6       17.46       17.20      1.65 o
  -6   5   6       31.09       31.14      1.86 o
  -5   5   6       14.63       15.89      1.49 o
  -4   5   6       12.91       14.14      1.14 o
  -3   5   6       76.67       74.64      1.94 o
  -2   5   6       39.87       39.84      1.31 o
  -1   5   6       16.80       20.16      0.70 o
   0   5   6      501.96      470.94      4.24 o
   1   5   6      193.20      215.86      2.99 o
   2   5   6      274.76      260.07      3.07 o
   3   5   6        0.35       -0.72      0.48 o
   4   5   6      416.89      403.80      5.07 o
   5   5   6        5.17        3.14      1.00 o
   6   5   6        1.60        1.74      0.98 o
   7   5   6        7.70        8.52      1.60 o
  -7   6   6       13.04       14.97      1.60 o
  -6   6   6        1.01        0.32      1.03 o
  -5   6   6      512.71      524.50     10.83 o
  -4   6   6        1.00        6.53      1.09 o
  -3   6   6      721.31      698.13      9.92 o
  -2   6   6      210.14      203.27      3.75 o
  -1   6   6       25.38       27.62      1.24 o
   0   6   6       23.75       26.20      1.19 o
   1   6   6      618.83      649.62      7.91 o
   2   6   6      180.01      171.11      3.21 o
   3   6   6      120.89      121.50      2.36 o
   4   6   6       13.60       14.26      1.14 o
   5   6   6      160.06      143.83      3.45 o
   6   6   6       20.17       21.98      1.69 o
   7   6   6        0.20        0.69      1.28 o
  -6   7   6       26.51       31.52      2.08 o
  -5   7   6        1.56        1.69      2.02 o
  -4   7   6        0.65        0.13      0.94 o
  -3   7   6       46.43       46.22      2.98 o
  -2   7   6       32.42       37.89      2.34 o
  -1   7   6      583.11      558.01      6.96 o
   0   7   6      110.13      109.04      2.24 o
   1   7   6      152.79      151.10      2.86 o
   2   7   6      141.39      132.47      3.18 o
   3   7   6       65.63       60.20      1.82 o
   4   7   6       18.82       16.73      1.18 o
   5   7   6       19.15       23.98      1.65 o
   6   7   6       13.00       13.74      1.49 o
  -5   8   6       28.07       27.29      2.17 o
  -4   8   6       36.17       36.90      2.19 o
  -3   8   6        1.26        0.77      1.00 o
  -2   8   6       43.72       47.39      4.59 o
  -1   8   6       13.97       13.97      1.35 o
   0   8   6        3.73        3.53      1.09 o
   1   8   6      101.14      100.13      4.60 o
   2   8   6        6.08        7.92      1.32 o
   3   8   6        4.71        5.23      1.05 o
   4   8   6       20.61       27.56      1.69 o
   5   8   6        3.09        1.79      1.24 o
  -3   9   6       34.11       39.28      2.90 o
  -2   9   6        0.11       -0.02      1.11 o
  -1   9   6       93.80       96.22      4.94 o
   0   9   6       18.30       26.24      3.11 o
   1   9   6       29.28       30.05      2.02 o
   2   9   6       33.56       39.37      2.33 o
   3   9   6       52.71       57.65      2.70 o
  -9   0   7       97.59      110.85      4.31 o
  -7   0   7        3.57        1.16      1.26 o
  -5   0   7      550.36      564.33     10.59 o
  -3   0   7     6745.74     7371.11    111.81 o
  -1   0   7     1597.61     1546.93     22.67 o
   1   0   7      909.45      875.17     10.92 o
   3   0   7     4580.18     4873.12     56.09 o
   5   0   7      302.03      326.67      5.98 o
   7   0   7      115.97      121.18      3.95 o
   9   0   7       33.47       38.25      2.92 o
  -9   1   7        3.50        3.73      1.30 o
  -8   1   7       89.43       92.22      2.60 o
  -7   1   7        3.01        1.44      0.89 o
  -6   1   7      291.65      281.93      4.38 o
  -5   1   7       28.91       27.31      1.55 o
  -4   1   7      116.06      119.49      2.58 o
  -3   1   7      123.81      117.22      4.91 o
  -2   1   7     1802.71     1811.43     18.78 o
  -1   1   7      623.80      620.46      6.99 o
   0   1   7     3986.96     3991.51     39.68 o
   1   1   7     5490.74     5614.52     45.54 o
   2   1   7      446.34      438.39      4.40 o
   3   1   7      360.21      354.79      3.93 o
   4   1   7      452.34      534.03      5.60 o
   5   1   7       63.15       52.67      1.82 o
   6   1   7      214.26      211.94      3.40 o
   7   1   7       22.56       17.65      1.41 o
   8   1   7      112.57      111.64      2.88 o
   9   1   7        0.14        0.28      1.23 o
  -9   2   7       67.46       83.61      5.30 o
  -8   2   7       38.27       36.88      1.72 o
  -7   2   7       96.84       93.79      2.23 o
  -6   2   7      181.06      194.72      3.82 o
  -5   2   7        1.23        0.45      0.80 o
  -4   2   7      243.46      229.96      3.74 o
  -3   2   7     1367.69     1376.96     14.81 o
  -2   2   7      458.58      487.65      5.86 o
  -1   2   7       49.92       31.73      1.53 o
   0   2   7       15.31       22.17      0.85 o
   1   2   7      549.73      567.72      5.79 o
   2   2   7      193.30      196.12      2.24 o
   3   2   7      170.06      193.00      3.23 o
   4   2   7       50.24       52.75      1.42 o
   5   2   7       68.54       70.22      1.83 o
   6   2   7      288.05      285.16      5.03 o
   7   2   7      108.39      110.47      2.90 o
   8   2   7       12.31       13.28      1.49 o
  -8   3   7       25.60       23.32      1.61 o
  -7   3   7       65.18       67.25      2.12 o
  -6   3   7       47.04       51.28      1.82 o
  -5   3   7      817.58      808.99      8.12 o
  -4   3   7       86.27       75.62      2.38 o
  -3   3   7      697.85      675.78      7.22 o
  -2   3   7      384.64      420.98      4.73 o
  -1   3   7      328.39      338.84      4.37 o
   0   3   7      424.75      466.76      5.16 o
   1   3   7        0.54        1.59      0.35 o
   2   3   7      205.68      183.33      2.64 o
   3   3   7      603.82      596.02      5.07 o
   4   3   7       49.50       48.54      1.07 o
   5   3   7       50.27       44.20      1.34 o
   6   3   7       12.17        9.62      1.34 o
   7   3   7      105.95      113.45      3.04 o
   8   3   7      376.36      414.62      8.24 o
  -8   4   7       22.04       23.00      1.96 o
  -7   4   7        8.64        7.34      1.25 o
  -6   4   7      194.92      204.55      3.31 o
  -5   4   7       17.06       18.22      1.85 o
  -4   4   7      317.63      313.07      4.97 o
  -3   4   7      427.99      416.59      5.38 o
  -2   4   7       63.59       81.35      1.58 o
  -1   4   7       42.84       41.80      2.05 o
   0   4   7       43.22       50.75      1.02 o
   1   4   7        0.52        4.89      1.31 o
   2   4   7     2547.89     2672.98     21.75 o
   3   4   7       74.19       71.99      1.80 o
   4   4   7      401.56      405.64      4.22 o
   5   4   7      114.66      114.81      2.75 o
   6   4   7       56.82       46.27      1.71 o
   7   4   7        1.78        4.15      1.33 o
   8   4   7       20.30       19.01      2.19 o
  -7   5   7      123.48      133.20      3.57 o
  -6   5   7        8.48        8.34      1.28 o
  -5   5   7      805.17      817.65     11.91 o
  -4   5   7       70.51       58.46      2.82 o
  -3   5   7       43.98       36.94      1.50 o
  -2   5   7        6.75        6.48      0.73 o
  -1   5   7       89.12      106.44      2.08 o
   0   5   7       35.16       41.25      0.91 o
   1   5   7      729.61      721.78      5.83 o
   2   5   7       76.85       72.45      1.60 o
   3   5   7      128.63      133.67      3.47 o
   4   5   7      120.07      112.97      2.52 o
   5   5   7      205.30      195.53      3.79 o
   6   5   7        8.55       10.59      1.35 o
   7   5   7        0.67        0.05      1.26 o
  -7   6   7        8.39        7.23      1.42 o
  -6   6   7        0.53        1.24      1.07 o
  -5   6   7       75.61       81.78      3.71 o
  -4   6   7       67.88       69.50      2.68 o
  -3   6   7       29.13       26.88      1.95 o
  -2   6   7        0.15        0.07      0.76 o
  -1   6   7      153.41      145.22      2.69 o
   0   6   7       80.63       86.39      2.02 o
   1   6   7      339.89      326.45      4.70 o
   2   6   7      861.69      895.78     10.62 o
   3   6   7       18.13       17.44      1.13 o
   4   6   7      403.76      400.63      5.21 o
   5   6   7       29.06       27.50      1.71 o
   6   6   7       54.51       54.00      2.29 o
   7   6   7        2.30        2.72      1.79 o
  -6   7   7       17.71       18.81      1.72 o
  -5   7   7        4.40        3.58      1.19 o
  -4   7   7       26.36       34.15      1.79 o
  -3   7   7      626.23      644.90      9.48 o
  -2   7   7      297.25      303.14      5.11 o
  -1   7   7        5.84        6.37      1.30 o
   0   7   7      283.31      267.18      4.08 o
   1   7   7        0.86        2.67      0.84 o
   2   7   7       11.47       13.79      1.27 o
   3   7   7      111.94      101.43      2.68 o
   4   7   7       36.06       41.73      1.64 o
   5   7   7        0.43       -0.25      0.95 o
   6   7   7        7.78        9.55      1.41 o
  -5   8   7        0.74       -1.03      1.21 o
  -4   8   7       52.37       56.52      2.99 o
  -3   8   7      133.18      138.22      3.48 o
  -2   8   7       23.66       25.95      2.14 o
  -1   8   7      121.08      114.39      3.20 o
   0   8   7       23.14       20.01      1.60 o
   1   8   7       82.85       82.01      3.68 o
   2   8   7       62.47       64.73      2.68 o
   3   8   7        0.00        0.23      1.22 o
   4   8   7        2.94        1.90      0.99 o
  -3   9   7        0.03       -0.93      1.36 o
  -2   9   7       19.53       25.80      2.47 o
  -1   9   7        3.02        2.90      1.30 o
   0   9   7       51.06       55.98      2.57 o
   1   9   7       41.57       39.06      2.26 o
   2   9   7        0.75        4.26      1.28 o
  -8   0   8       49.78       72.24      4.52 o
  -6   0   8     1202.13     1165.62     19.67 o
  -4   0   8     6408.82     6777.93     95.76 o
  -2   0   8      792.97      804.10     12.83 o
   0   0   8     3467.12     3341.66     54.46 o
   2   0   8      150.05      167.04      3.21 o
   4   0   8      346.66      315.81      5.54 o
   6   0   8        4.22        3.26      1.17 o
   8   0   8       20.72       11.08      1.92 o
  -9   1   8       53.44       74.63      2.67 o
  -8   1   8       66.82       59.86      2.52 o
  -7   1   8      100.80      114.81      2.65 o
  -6   1   8      142.13      128.79      3.30 o
  -5   1   8       32.25       36.30      3.23 o
  -4   1   8        0.23        0.32      0.65 o
  -3   1   8      247.16      270.09      7.61 o
  -2   1   8       48.02       40.96      1.31 o
  -1   1   8       62.03       54.23      1.63 o
   0   1   8     2521.30     2445.00     24.78 o
   1   1   8       34.84       19.26      0.89 o
   2   1   8      342.38      372.32      3.96 o
   3   1   8      613.44      586.90      5.87 o
   4   1   8       71.70       84.31      1.83 o
   5   1   8      195.30      196.10      3.05 o
   6   1   8        0.11       -1.01      0.77 o
   7   1   8       29.09       25.97      1.58 o
   8   1   8        0.00       -1.37      1.01 o
  -9   2   8        2.66        3.21      1.46 o
  -8   2   8       42.52       55.88      2.03 o
  -7   2   8       21.49       22.95      1.48 o
  -6   2   8       28.62       25.95      1.73 o
  -5   2   8        5.93        5.11      1.01 o
  -4   2   8       47.61       40.58      1.64 o
  -3   2   8     1261.26     1268.92     13.89 o
  -2   2   8      183.72      208.60      3.18 o
  -1   2   8       77.77      107.24      1.92 o
   0   2   8      121.80      144.07      2.29 o
   1   2   8        8.46        6.88      0.64 o
   2   2   8      646.35      623.09      5.50 o
   3   2   8      161.01      165.30      2.13 o
   4   2   8        1.85        6.73      0.58 o
   5   2   8        2.46        0.60      0.69 o
   6   2   8        0.89        2.05      0.86 o
   7   2   8       25.51       27.07      1.72 o
   8   2   8       14.17       15.30      1.60 o
  -8   3   8       20.87       21.37      1.61 o
  -7   3   8       21.48       19.51      1.42 o
  -6   3   8       30.72       29.02      1.46 o
  -5   3   8      138.56      130.88      3.53 o
  -4   3   8       93.07       87.89      2.22 o
  -3   3   8      186.46      195.73      3.67 o
  -2   3   8      329.95      292.24      4.03 o
  -1   3   8      205.18      200.43      3.41 o
   0   3   8        2.37        2.11      0.44 o
   1   3   8     1215.05     1427.98     13.53 o
   2   3   8     1787.27     1855.99     14.63 o
   3   3   8       50.49       51.50      1.10 o
   4   3   8       95.62      112.70      1.66 o
   5   3   8       39.89       33.77      1.62 o
   6   3   8       89.03       77.26      2.70 o
   7   3   8        2.70        5.34      1.31 o
   8   3   8        1.22        4.49      1.37 o
  -8   4   8        3.25        1.16      1.32 o
  -7   4   8        3.43        7.58      1.60 o
  -6   4   8       42.22       49.58      2.02 o
  -5   4   8       64.07       73.26      2.14 o
  -4   4   8       43.95       35.96      1.72 o
  -3   4   8       37.16       30.07      1.24 o
  -2   4   8       80.55       79.78      1.90 o
  -1   4   8      272.09      263.97      2.99 o
   0   4   8     1241.73     1366.67     11.86 o
   1   4   8      141.92      156.45      1.97 o
   2   4   8      167.66      159.27      1.93 o
   3   4   8      105.10      107.53      1.75 o
   4   4   8      264.87      257.16      3.11 o
   5   4   8      472.00      500.13      7.53 o
   6   4   8        2.22        1.10      0.91 o
   7   4   8       16.17       12.35      1.54 o
   8   4   8       12.47        9.92      1.89 o
  -7   5   8        1.79        4.13      1.32 o
  -6   5   8       63.97       68.94      2.50 o
  -5   5   8       25.62       25.69      2.09 o
  -4   5   8      526.18      522.79      8.21 o
  -3   5   8        9.02       10.08      0.98 o
  -2   5   8       46.01       43.47      1.49 o
  -1   5   8       12.12       11.58      0.82 o
   0   5   8       61.84       64.05      1.44 o
   1   5   8      115.19      109.64      2.03 o
   2   5   8      347.74      329.80      3.79 o
   3   5   8       85.88       78.65      1.94 o
   4   5   8       87.57       93.41      3.37 o
   5   5   8        4.33        4.23      1.06 o
   6   5   8      149.18      139.49      3.33 o
   7   5   8        2.93        3.18      1.39 o
  -7   6   8        0.85        0.78      1.21 o
  -6   6   8        4.11        3.78      1.19 o
  -5   6   8      314.93      328.01      6.31 o
  -4   6   8        0.22       -0.21      1.16 o
  -3   6   8       24.89       18.48      1.50 o
  -2   6   8      124.44      121.63      2.95 o
  -1   6   8        8.20        5.96      0.89 o
   0   6   8      356.55      348.25      5.22 o
   1   6   8      164.90      156.45      2.96 o
   2   6   8       20.44       23.89      1.46 o
   3   6   8        3.32        4.25      0.88 o
   4   6   8        9.07        8.62      1.00 o
   5   6   8       15.98       19.20      1.50 o
   6   6   8        3.39        5.20      1.18 o
  -6   7   8        0.58       -1.04      1.14 o
  -5   7   8       43.57       42.03      2.57 o
  -4   7   8      230.06      242.68      5.06 o
  -3   7   8       10.04        8.79      1.43 o
  -2   7   8       50.01       49.38      2.11 o
  -1   7   8      230.75      225.42      4.18 o
   0   7   8       85.84       87.39      2.19 o
   1   7   8       80.20       75.45      2.14 o
   2   7   8      325.69      296.63      4.76 o
   3   7   8        0.29        2.32      0.96 o
   4   7   8       15.48        9.19      1.09 o
   5   7   8        0.04        0.38      0.99 o
  -4   8   8        1.96        2.93      1.29 o
  -3   8   8       47.75       54.63      2.41 o
  -2   8   8       36.79       39.94      2.69 o
  -1   8   8        6.64        9.64      1.84 o
   0   8   8       55.88       55.81      2.35 o
   1   8   8       17.85       20.37      1.73 o
   2   8   8      237.97      241.74      5.19 o
   3   8   8        4.92        5.45      1.16 o
   4   8   8        0.16       -0.54      1.02 o
  -2   9   8       13.43       19.76      2.12 o
  -1   9   8       18.78       22.15      2.54 o
   0   9   8        0.01        0.34      1.06 o
   1   9   8       32.30       34.55      2.84 o
   2   9   8        5.14        4.91      1.33 o
  -9   0   9        5.69        9.70      2.04 o
  -7   0   9       11.44       16.20      1.85 o
  -5   0   9        3.50        4.61      1.39 o
  -3   0   9     1306.81     1317.19     20.42 o
  -1   0   9      102.65      112.05      3.05 o
   1   0   9      331.47      414.96      7.39 o
   3   0   9     3177.93     3505.60     41.12 o
   5   0   9       41.18       29.23      1.87 o
   7   0   9      122.20      121.44      4.15 o
  -9   1   9        3.72        6.22      1.39 o
  -8   1   9      122.25      122.66      3.02 o
  -7   1   9       30.71       27.12      1.73 o
  -6   1   9       11.52       10.81      1.37 o
  -5   1   9        3.50        4.91      0.95 o
  -4   1   9      150.66      150.11      3.02 o
  -3   1   9      915.81      909.74     13.68 o
  -2   1   9        8.53        0.02      0.73 o
  -1   1   9     1414.21     1369.82     14.58 o
   0   1   9      916.86     1081.62     17.13 o
   1   1   9        1.68        5.98      0.67 o
   2   1   9      152.29      165.92      2.29 o
   3   1   9      387.74      344.93      3.99 o
   4   1   9      492.34      504.29      5.51 o
   5   1   9       84.53       94.15      2.36 o
   6   1   9      177.76      160.61      3.20 o
   7   1   9       21.02       18.19      1.45 o
   8   1   9       16.44       14.27      1.60 o
  -8   2   9       19.05       18.79      1.53 o
  -7   2   9       37.80       48.17      3.12 o
  -6   2   9       56.33       42.08      2.42 o
  -5   2   9       98.76       83.39      2.42 o
  -4   2   9      232.57      259.97      4.22 o
  -3   2   9      524.99      521.96      6.62 o
  -2   2   9       53.71       44.26      1.45 o
  -1   2   9      613.81      645.71      7.48 o
   0   2   9       28.61       27.33      1.55 o
   1   2   9        2.23        0.77      0.55 o
   2   2   9      329.28      315.40      3.68 o
   3   2   9        4.93        2.72      0.45 o
   4   2   9      116.94      112.20      1.79 o
   5   2   9       42.80       35.31      1.48 o
   6   2   9        1.12        1.67      0.88 o
   7   2   9        0.11       -1.44      0.96 o
   8   2   9       43.48       46.74      2.36 o
  -8   3   9       24.14       27.66      1.76 o
  -7   3   9        6.18        5.37      1.07 o
  -6   3   9       52.43       53.60      1.83 o
  -5   3   9      273.28      240.66      4.31 o
  -4   3   9      139.60      143.99      3.02 o
  -3   3   9      168.71      167.18      3.02 o
  -2   3   9      176.51      191.73      3.09 o
  -1   3   9      690.19      812.74      9.09 o
   0   3   9      220.37      265.05      3.64 o
   1   3   9      728.84      708.91      7.90 o
   2   3   9       32.99       37.22      1.05 o
   3   3   9        0.27       -0.13      0.53 o
   4   3   9        7.92        5.90      0.62 o
   5   3   9      280.98      277.58      4.19 o
   6   3   9      709.75      745.86     10.41 o
   7   3   9      304.14      325.80      8.23 o
   8   3   9        2.78        4.27      1.29 o
  -8   4   9       72.46       75.04      3.03 o
  -7   4   9        1.96        1.36      1.06 o
  -6   4   9        0.55       -0.01      0.98 o
  -5   4   9       16.51       14.55      1.40 o
  -4   4   9      182.92      173.33      4.34 o
  -3   4   9      274.49      280.55      3.84 o
  -2   4   9        5.03       10.59      1.10 o
  -1   4   9       65.75       71.22      1.51 o
   0   4   9      463.85      527.41      5.69 o
   1   4   9      197.94      224.78      3.01 o
   2   4   9      440.44      391.38      5.02 o
   3   4   9        1.96        3.62      0.62 o
   4   4   9       67.89       77.36      2.24 o
   5   4   9      163.36      159.13      2.78 o
   6   4   9        2.16        1.65      1.16 o
   7   4   9       32.95       40.87      2.31 o
  -7   5   9        0.43        1.65      1.19 o
  -6   5   9        0.67       -0.24      1.17 o
  -5   5   9      149.39      140.85      3.86 o
  -4   5   9       58.73       54.95      2.47 o
  -3   5   9       75.20       69.04      2.02 o
  -2   5   9       57.93       47.59      1.58 o
  -1   5   9      484.18      445.94      5.73 o
   0   5   9        4.07        5.15      0.74 o
   1   5   9      172.83      173.29      6.72 o
   2   5   9       32.29       33.82      1.43 o
   3   5   9       46.53       46.83      1.64 o
   4   5   9       31.14       26.93      1.72 o
   5   5   9        1.78        2.96      0.94 o
   6   5   9        2.74        1.01      1.07 o
   7   5   9       21.60       19.77      2.03 o
  -7   6   9       21.29       18.93      1.86 o
  -6   6   9       18.86       20.88      1.76 o
  -5   6   9       23.57       24.05      2.04 o
  -4   6   9      159.67      146.02      3.82 o
  -3   6   9       37.42       35.87      2.02 o
  -2   6   9      263.42      262.11      4.82 o
  -1   6   9       43.17       43.59      1.85 o
   0   6   9      209.25      228.26      4.93 o
   1   6   9       27.89       21.64      1.29 o
   2   6   9      964.26      920.82     11.04 o
   3   6   9        9.42       14.70      1.13 o
   4   6   9        0.17       -0.20      0.73 o
   5   6   9        0.33       -0.92      0.90 o
   6   6   9        0.01       -0.07      0.97 o
  -6   7   9        1.45        3.67      1.31 o
  -5   7   9      430.01      447.30      8.52 o
  -4   7   9      131.33      144.53      3.99 o
  -3   7   9      228.87      229.09      4.73 o
  -2   7   9        4.05        4.30      2.64 o
  -1   7   9        5.49        9.27      1.65 o
   0   7   9      126.85      118.25      4.26 o
   1   7   9      384.86      353.30      5.26 o
   2   7   9      214.20      215.33      3.93 o
   3   7   9      107.05       98.33      2.65 o
   4   7   9        2.45        2.17      1.02 o
   5   7   9       14.82       11.55      1.57 o
  -4   8   9        0.14        0.80      1.22 o
  -3   8   9       13.32       12.55      2.03 o
  -2   8   9       28.72       29.39      2.46 o
  -1   8   9        2.15        2.38      1.84 o
   0   8   9        4.06        4.38      1.36 o
   1   8   9        9.48        7.73      1.35 o
   2   8   9        2.66        4.44      1.38 o
   3   8   9       17.44       19.28      1.48 o
   4   8   9       14.60       16.59      1.76 o
  -2   9   9       10.85       13.56      1.92 o
  -1   9   9        2.25        3.53      1.41 o
   0   9   9        2.84        1.15      1.28 o
   1   9   9        2.50        3.56      1.25 o
   2   9   9       22.56       26.42      2.80 o
  -8   0  10       34.22       25.12      2.39 o
  -6   0  10     1165.96     1124.45     19.32 o
  -4   0  10        7.06       16.18      1.80 o
  -2   0  10     1753.83     1711.22     25.66 o
   0   0  10     1658.12     1707.69     27.55 o
   2   0  10     1741.14     1886.99     22.85 o
   4   0  10     1780.45     1810.38     22.64 o
   6   0  10      259.79      252.85      6.12 o
   8   0  10       72.71       77.24      3.68 o
  -8   1  10       37.29       32.78      1.86 o
  -7   1  10       63.49       68.41      2.68 o
  -6   1  10       70.21       60.61      3.47 o
  -5   1  10      225.46      254.10      4.48 o
  -4   1  10       64.22       65.16      2.06 o
  -3   1  10      312.73      259.24      4.06 o
  -2   1  10      169.40      177.39      3.05 o
  -1   1  10     1105.33     1083.99     11.92 o
   0   1  10     1065.97     1088.83     15.80 o
   1   1  10       48.59       52.55      2.49 o
   2   1  10      615.59      524.78      5.35 o
   3   1  10       93.15      108.05      2.23 o
   4   1  10       34.50       33.10      1.43 o
   5   1  10      331.33      313.85      4.25 o
   6   1  10       55.22       51.62      1.88 o
   7   1  10      363.01      391.47      5.40 o
   8   1  10        9.44        8.52      1.45 o
  -8   2  10        1.87        0.08      1.04 o
  -7   2  10        3.73        4.90      1.14 o
  -6   2  10        1.29       -0.57      0.97 o
  -5   2  10      101.42       94.80      2.63 o
  -4   2  10      337.84      334.66      5.16 o
  -3   2  10        0.30        0.59      0.61 o
  -2   2  10      339.54      332.32      4.63 o
  -1   2  10      445.63      434.69      5.51 o
   0   2  10     3283.45     3412.57     34.49 o
   1   2  10     2066.31     2032.94     21.16 o
   2   2  10       53.38       75.12      1.96 o
   3   2  10      318.93      314.07      3.44 o
   4   2  10      356.12      371.38      4.01 o
   5   2  10       58.22       54.21      1.75 o
   6   2  10      181.24      182.86      3.28 o
   7   2  10        0.11       -0.56      0.98 o
   8   2  10       63.86       70.26      4.08 o
  -8   3  10       80.56       88.45      3.01 o
  -7   3  10        8.78        7.17      1.26 o
  -6   3  10      149.04      142.57      3.48 o
  -5   3  10       20.64       24.16      1.62 o
  -4   3  10      948.29      926.00     11.02 o
  -3   3  10       75.00       71.28      1.96 o
  -2   3  10      854.00      859.75      9.83 o
  -1   3  10      117.21      142.90      2.54 o
   0   3  10       39.48       29.59      1.18 o
   1   3  10       26.37       18.67      0.91 o
   2   3  10      863.12      889.39      7.67 o
   3   3  10        0.00        0.75      0.67 o
   4   3  10       18.43       16.62      1.48 o
   5   3  10      156.85      168.35      3.41 o
   6   3  10        0.14       -0.08      1.29 o
   7   3  10       80.43       85.57      2.89 o
   8   3  10       17.80       17.01      1.92 o
  -8   4  10        5.32        4.90      1.47 o
  -7   4  10      158.34      162.80      3.55 o
  -6   4  10        8.39        7.50      1.32 o
  -5   4  10       94.22       90.95      2.72 o
  -4   4  10       90.50       96.12      2.64 o
  -3   4  10      438.43      433.44      5.32 o
  -2   4  10      279.93      278.03      3.71 o
  -1   4  10      171.79      175.97      3.05 o
   0   4  10        5.18        7.10      0.97 o
   1   4  10      330.66      319.25      4.53 o
   2   4  10      174.17      199.61      3.02 o
   3   4  10      417.77      398.33      4.55 o
   4   4  10       30.50       30.74      1.36 o
   5   4  10      153.21      153.44      3.10 o
   6   4  10        0.76       -0.36      1.04 o
   7   4  10        6.26        6.80      1.65 o
  -7   5  10        0.11        0.46      1.20 o
  -6   5  10        6.83        7.95      1.55 o
  -5   5  10       52.20       52.57      2.60 o
  -4   5  10      195.21      201.20      5.47 o
  -3   5  10       20.99       17.61      1.25 o
  -2   5  10       96.16       88.09      2.17 o
  -1   5  10       78.33       78.80      2.24 o
   0   5  10      241.79      218.23      3.47 o
   1   5  10       52.46       54.80      2.17 o
   2   5  10     2373.24     2332.18     28.70 o
   3   5  10       19.54       11.57      1.22 o
   4   5  10      209.00      201.27      3.33 o
   5   5  10        4.05        3.82      1.17 o
   6   5  10       50.98       45.63      4.26 o
   7   5  10        5.18        7.16      1.56 o
  -6   6  10        1.44        3.92      1.28 o
  -5   6  10        7.06        7.21      1.49 o
  -4   6  10      316.08      325.34      6.26 o
  -3   6  10       14.66       12.99      1.47 o
  -2   6  10      116.00      110.24      2.99 o
  -1   6  10       90.39       92.30      2.66 o
   0   6  10       44.86       37.63      1.83 o
   1   6  10       46.84       56.39      2.17 o
   2   6  10        0.10        2.84      1.02 o
   3   6  10       89.78       82.55      2.14 o
   4   6  10       43.42       51.46      2.04 o
   5   6  10       34.46       32.97      1.88 o
   6   6  10        8.50        7.66      1.28 o
  -5   7  10        0.46        1.89      1.43 o
  -4   7  10       58.59       65.05      3.74 o
  -3   7  10      198.22      181.35      4.31 o
  -2   7  10       30.29       26.79      1.76 o
  -1   7  10       87.99       86.43      2.70 o
   0   7  10       91.77       81.09      2.59 o
   1   7  10       17.71       13.41      1.35 o
   2   7  10       73.15       78.86      2.38 o
   3   7  10       49.11       49.21      2.07 o
   4   7  10       69.13       65.42      2.39 o
   5   7  10       14.30       16.64      1.55 o
  -4   8  10      113.85      114.07     10.10 o
  -3   8  10        5.94        5.47      1.73 o
  -2   8  10       78.26       81.21      4.87 o
  -1   8  10        0.17       -0.73      1.22 o
   0   8  10       90.05       82.99      3.52 o
   1   8  10        1.96        4.79      1.46 o
   2   8  10        0.00        0.13      0.84 o
   3   8  10        8.88       10.99      1.30 o
   4   8  10       21.51       21.83      1.91 o
  -1   9  10       19.71       24.20      2.27 o
   0   9  10       43.21       43.08      2.84 o
   1   9  10        3.26        4.04      1.46 o
  -7   0  11       65.50       45.09      4.87 o
  -5   0  11      180.55      189.88      5.39 o
  -3   0  11      121.66      103.32      3.45 o
  -1   0  11      436.42      372.93      7.14 o
   1   0  11    10249.20    11023.27    158.31 o
   3   0  11       52.69       64.54      2.36 o
   5   0  11        9.91       13.26      1.55 o
   7   0  11       88.15       79.30      3.37 o
  -8   1  11        0.40       -0.04      1.03 o
  -7   1  11        3.71        6.05      1.32 o
  -6   1  11      184.07      152.92      5.55 o
  -5   1  11      110.18      105.52      2.82 o
  -4   1  11      112.87      112.39      2.74 o
  -3   1  11       68.99       71.09      2.05 o
  -2   1  11     1746.78     1703.19     18.22 o
  -1   1  11     1186.52     1220.57     13.38 o
   0   1  11     1134.80     1152.75     12.66 o
   1   1  11       99.98       90.12      2.07 o
   2   1  11       29.86       19.51      0.97 o
   3   1  11      172.06      162.50      3.00 o
   4   1  11       46.42       42.01      1.61 o
   5   1  11        6.49        3.91      0.90 o
   6   1  11       20.46       19.24      1.40 o
   7   1  11        0.07        3.14      1.14 o
   8   1  11       28.04       33.23      2.16 o
  -8   2  11       16.68       18.87      1.73 o
  -7   2  11       14.97       13.71      1.58 o
  -6   2  11      105.80      114.13      3.19 o
  -5   2  11        0.10       -0.08      0.88 o
  -4   2  11       27.65       18.07      1.34 o
  -3   2  11       39.78       52.03      1.75 o
  -2   2  11      381.47      401.10      5.46 o
  -1   2  11      144.55      123.17      2.44 o
   0   2  11        4.89       14.05      1.11 o
   1   2  11      165.71      181.56      3.11 o
   2   2  11        3.28        1.38      0.61 o
   3   2  11      123.51      127.07      2.37 o
   4   2  11      608.90      616.98      5.97 o
   5   2  11      241.57      235.57      3.62 o
   6   2  11       49.79       53.38      2.08 o
   7   2  11       61.56       59.40      2.36 o
   8   2  11       26.29       22.32      1.83 o
  -8   3  11       11.33       13.31      1.77 o
  -7   3  11       82.13       89.13      2.69 o
  -6   3  11       17.19       15.01      1.79 o
  -5   3  11       95.86       90.25      2.70 o
  -4   3  11      178.63      199.38      3.81 o
  -3   3  11       21.43       20.13      1.47 o
  -2   3  11        7.91       12.65      1.00 o
  -1   3  11       33.99       26.72      1.23 o
   0   3  11      160.81      158.58      2.77 o
   1   3  11      165.99      145.58      4.16 o
   2   3  11      134.38      158.69      2.38 o
   3   3  11       73.46       71.04      1.66 o
   4   3  11      710.21      716.10      6.77 o
   5   3  11      330.85      339.48      5.08 o
   6   3  11      336.42      365.13      6.44 o
   7   3  11        0.04        1.11      1.05 o
   8   3  11        2.50        4.54      1.63 o
  -7   4  11        4.04        2.73      1.31 o
  -6   4  11      168.46      181.16      4.81 o
  -5   4  11        4.84        1.76      1.03 o
  -4   4  11      501.52      484.32      7.20 o
  -3   4  11      104.07      100.32      3.02 o
  -2   4  11      168.95      186.17      2.95 o
  -1   4  11        4.90        2.10      0.58 o
   0   4  11       87.56       80.78      2.02 o
   1   4  11      131.96      137.16      2.68 o
   2   4  11      499.43      499.81      6.55 o
   3   4  11      160.24      167.52      4.26 o
   4   4  11       10.92        8.76      0.95 o
   5   4  11        0.07       -1.27      0.85 o
   6   4  11       13.52       15.56      1.62 o
   7   4  11       56.69       53.40      3.02 o
  -7   5  11       61.19       64.15      2.67 o
  -6   5  11       21.18       19.63      1.98 o
  -5   5  11        0.06        0.90      1.14 o
  -4   5  11        2.07        1.52      1.17 o
  -3   5  11       93.89       96.63      3.96 o
  -2   5  11        6.01        7.34      0.98 o
  -1   5  11      235.93      231.53      3.77 o
   0   5  11        1.83        0.81      0.71 o
   1   5  11       62.55       68.31      2.39 o
   2   5  11      162.28      149.77      4.60 o
   3   5  11      789.91      775.67      9.57 o
   4   5  11       65.08       63.56      2.58 o
   5   5  11        7.56        6.59      1.45 o
   6   5  11        9.88        8.98      1.82 o
   7   5  11       17.73       20.95      2.51 o
  -6   6  11       49.45       45.18      2.83 o
  -5   6  11        8.45        9.83      1.91 o
  -4   6  11      415.69      427.67      7.53 o
  -3   6  11       23.12       22.23      1.82 o
  -2   6  11       14.54       13.76      1.42 o
  -1   6  11      167.32      161.51      3.69 o
   0   6  11        0.17        0.77      0.87 o
   1   6  11       40.80       40.17      2.28 o
   2   6  11      369.10      336.24      5.99 o
   3   6  11       44.33       38.78      2.17 o
   4   6  11       21.36       24.39      1.87 o
   5   6  11        6.20        6.15      1.41 o
   6   6  11       16.22       17.22      2.33 o
  -5   7  11       90.61       97.50      3.52 o
  -4   7  11       98.77      100.70      4.66 o
  -3   7  11       27.78       33.46      2.17 o
  -2   7  11      291.69      287.57      5.52 o
  -1   7  11       22.33       21.77      1.69 o
   0   7  11       79.32       83.84      2.69 o
   1   7  11       34.99       33.02      2.32 o
   2   7  11       19.83       15.93      1.53 o
   3   7  11       45.57       49.11      2.54 o
   4   7  11       13.73        7.25      1.83 o
   5   7  11       16.44       18.49      1.86 o
  -4   8  11       67.62       77.82      4.20 o
  -3   8  11       68.21       70.68      3.73 o
  -2   8  11        5.04        6.04      1.73 o
  -1   8  11       13.46       13.84      2.47 o
   0   8  11        0.05        0.41      2.68 o
   1   8  11       15.61       15.84      4.87 o
   2   8  11        1.80        1.26      1.04 o
   3   8  11       12.14       10.02      2.33 o
   0   9  11       11.24       11.50      4.10 o
  -8   0  12      334.87      329.38      9.60 o
  -6   0  12      371.49      362.90      8.54 o
  -4   0  12      124.42      119.09      4.00 o
  -2   0  12      240.76      225.73      5.24 o
   0   0  12      762.67      942.89     15.23 o
   2   0  12     1493.45     1654.69     20.57 o
   4   0  12      234.79      245.94      5.00 o
   6   0  12       84.78       94.86      5.81 o
   8   0  12       46.15       49.34      3.19 o
  -8   1  12       26.38       17.76      1.71 o
  -7   1  12        5.20        8.57      1.46 o
  -6   1  12        4.60        1.75      1.06 o
  -5   1  12       29.69       23.03      1.64 o
  -4   1  12       10.96        9.99      1.12 o
  -3   1  12        4.37        5.97      0.90 o
  -2   1  12      757.90      775.49      9.28 o
  -1   1  12       19.62       15.52      1.09 o
   0   1  12       37.62       40.54      1.48 o
   1   1  12      828.39      825.66      9.66 o
   2   1  12        4.73        3.25      0.63 o
   3   1  12      685.46      689.70      7.55 o
   4   1  12        9.79       10.04      0.95 o
   5   1  12       39.72       36.37      1.63 o
   6   1  12        5.45        4.12      1.02 o
   7   1  12        2.69        3.98      1.10 o
   8   1  12        0.06       -1.36      1.09 o
  -8   2  12       45.47       49.56      2.46 o
  -7   2  12        0.33       -0.27      1.09 o
  -6   2  12       46.75       42.01      2.65 o
  -5   2  12      228.15      225.24      4.31 o
  -4   2  12      414.32      407.33      6.02 o
  -3   2  12      292.26      268.97      4.42 o
  -2   2  12      826.24      830.07      9.80 o
  -1   2  12       49.07       46.64      1.58 o
   0   2  12       67.99       90.94      2.14 o
   1   2  12       15.25       14.13      1.47 o
   2   2  12      228.47      208.84      3.61 o
   3   2  12        0.01        0.01      0.64 o
   4   2  12       63.13       66.28      1.61 o
   5   2  12       20.01       17.98      1.28 o
   6   2  12       10.77       10.23      1.16 o
   7   2  12       23.10       24.56      1.80 o
   8   2  12       13.61       13.71      1.62 o
  -8   3  12        0.83        1.12      1.29 o
  -7   3  12       24.06       24.46      2.00 o
  -6   3  12        8.01        4.43      1.39 o
  -5   3  12      110.17      101.15      3.14 o
  -4   3  12       86.74       74.92      2.38 o
  -3   3  12      138.45      137.21      4.17 o
  -2   3  12      158.70      154.28      2.95 o
  -1   3  12       39.67       58.54      1.73 o
   0   3  12       17.33       15.19      0.99 o
   1   3  12        3.47        1.45      0.64 o
   2   3  12       47.54       41.03      1.45 o
   3   3  12      105.51      104.99      2.28 o
   4   3  12       86.30       85.22      3.52 o
   5   3  12       11.87       10.41      1.40 o
   6   3  12        0.70       -0.12      1.18 o
   7   3  12        2.24        0.77      1.00 o
  -7   4  12        8.90        8.99      1.55 o
  -6   4  12        0.05       -0.42      1.07 o
  -5   4  12       21.28       16.73      1.55 o
  -4   4  12       26.74       27.09      1.81 o
  -3   4  12      448.57      422.80      6.08 o
  -2   4  12       18.26       17.89      1.08 o
  -1   4  12        6.35        9.05      0.81 o
   0   4  12        0.13        0.64      0.55 o
   1   4  12       42.53       49.02      2.59 o
   2   4  12      724.39      685.49      8.52 o
   3   4  12     1309.70     1298.14     11.96 o
   4   4  12        6.83        5.07      0.96 o
   5   4  12       67.74       59.13      3.17 o
   6   4  12       37.67       38.58      2.20 o
   7   4  12       94.44       87.18      6.42 o
  -7   5  12       13.32       15.39      2.03 o
  -6   5  12       22.64       21.35      2.14 o
  -5   5  12        2.70        2.56      1.53 o
  -4   5  12       53.20       50.26      2.47 o
  -3   5  12        5.34        4.23      1.20 o
  -2   5  12      421.12      421.85      7.00 o
  -1   5  12       75.11       75.46      2.15 o
   0   5  12       63.21       62.57      2.31 o
   1   5  12      174.14      165.11      3.71 o
   2   5  12      346.34      336.52      6.00 o
   3   5  12        0.32        2.02      1.00 o
   4   5  12        2.82        3.86      1.17 o
   5   5  12        6.34        4.95      1.38 o
   6   5  12       25.89       36.93      2.98 o
  -6   6  12       30.17       30.02      2.75 o
  -5   6  12        5.21        4.12      1.38 o
  -4   6  12        0.92       -0.44      1.27 o
  -3   6  12      116.62      112.89      4.57 o
  -2   6  12      127.82      126.46      3.40 o
  -1   6  12       14.20       15.99      1.49 o
   0   6  12        0.51        1.54      0.92 o
   1   6  12       62.89       57.33      2.38 o
   2   6  12        0.66        0.24      1.16 o
   3   6  12      111.59      108.12      3.30 o
   4   6  12        0.08       -1.56      1.04 o
   5   6  12       26.87       28.27      2.16 o
   6   6  12        0.00       -1.83      1.22 o
  -5   7  12        8.25        7.27      1.63 o
  -4   7  12       20.17       18.81      1.97 o
  -3   7  12       88.88       81.58      3.07 o
  -2   7  12      138.23      141.82      4.13 o
  -1   7  12      111.78      102.94      4.28 o
   0   7  12       27.88       17.36      2.07 o
   1   7  12       16.87       20.25      1.61 o
   2   7  12      231.28      197.02      4.42 o
   3   7  12        6.71        8.27      1.47 o
   4   7  12       28.59       25.70      4.38 o
   5   7  12        2.70        0.98      1.27 o
  -3   8  12       51.11       46.44      3.36 o
  -2   8  12        1.40        0.37      1.49 o
  -1   8  12        0.33        4.12      1.56 o
   0   8  12       35.87       34.02      2.71 o
   1   8  12       13.23       15.68      1.63 o
   2   8  12       16.96       15.54      1.53 o
   3   8  12        0.76        0.55      1.26 o
  -7   0  13        3.08        1.46      1.91 o
  -5   0  13      306.88      288.22     15.19 o
  -3   0  13      632.15      659.62     11.93 o
  -1   0  13     1667.14     1870.15     28.26 o
   1   0  13      671.53      738.86     12.69 o
   3   0  13      493.54      452.23      7.34 o
   5   0  13      281.73      279.02      7.46 o
   7   0  13      301.64      303.27      7.80 o
  -8   1  13        2.79        1.44      1.39 o
  -7   1  13        7.62        5.42      1.36 o
  -6   1  13        6.10        9.30      1.38 o
  -5   1  13      121.21      111.83      3.05 o
  -4   1  13      467.37      431.89      6.32 o
  -3   1  13      470.91      454.11      6.36 o
  -2   1  13     1236.43     1271.04     14.26 o
  -1   1  13        3.89        5.10      0.94 o
   0   1  13       16.63       19.66      1.19 o
   1   1  13      723.23      688.84      8.46 o
   2   1  13      340.05      349.66      5.21 o
   3   1  13      292.75      332.58      4.25 o
   4   1  13      150.04      140.53      2.66 o
   5   1  13        0.20        0.00      0.83 o
   6   1  13      138.89      144.91      3.01 o
   7   1  13        4.75        4.93      1.15 o
   8   1  13        6.29        6.42      1.37 o
  -8   2  13       51.49       51.17      2.86 o
  -7   2  13       46.19       43.71      2.63 o
  -6   2  13        0.24        0.04      1.01 o
  -5   2  13       86.33       85.90      2.68 o
  -4   2  13       20.34       17.45      1.39 o
  -3   2  13      289.84      289.54      4.64 o
  -2   2  13      212.24      206.20      3.64 o
  -1   2  13       74.77       64.86      1.92 o
   0   2  13       56.70       41.70      1.59 o
   1   2  13       19.99       26.61      1.39 o
   2   2  13      722.21      745.52     12.39 o
   3   2  13      469.72      467.71      5.36 o
   4   2  13        1.88        1.45      0.78 o
   5   2  13       52.57       48.07      2.10 o
   6   2  13       12.38       15.77      2.17 o
   7   2  13       61.75       57.82      2.67 o
  -8   3  13        0.02       -1.42      1.40 o
  -7   3  13       61.50       59.57      3.23 o
  -6   3  13       35.96       36.53      2.44 o
  -5   3  13        6.87        6.01      1.15 o
  -4   3  13      139.73      132.94      3.16 o
  -3   3  13       30.52       35.61      1.77 o
  -2   3  13      662.00      683.78      8.49 o
  -1   3  13      135.72      148.19      3.22 o
   0   3  13      106.36      111.69      2.43 o
   1   3  13      160.38      175.95      3.45 o
   2   3  13       76.95       77.80      2.21 o
   3   3  13     1524.08     1493.00     12.57 o
   4   3  13      615.23      616.32      7.49 o
   5   3  13      208.00      212.68      3.93 o
   6   3  13       10.43        6.57      1.50 o
   7   3  13       16.94       25.67      1.83 o
  -7   4  13        4.03        2.85      1.55 o
  -6   4  13       11.08       12.91      1.56 o
  -5   4  13      136.93      135.93      3.50 o
  -4   4  13      393.93      405.98      7.07 o
  -3   4  13        1.07        0.38      1.11 o
  -2   4  13      328.72      335.06      6.32 o
  -1   4  13       41.60       41.93      1.90 o
   0   4  13      244.92      234.15      3.90 o
   1   4  13      196.40      209.52      3.71 o
   2   4  13       26.84       20.51      1.45 o
   3   4  13      398.98      409.65      5.34 o
   4   4  13        1.24       -0.21      0.88 o
   5   4  13      230.90      231.01      4.59 o
   6   4  13        2.55        2.75      1.37 o
   7   4  13        1.22        0.44      1.37 o
  -7   5  13       20.33       20.19      2.30 o
  -6   5  13       14.45       15.55      1.94 o
  -5   5  13        4.96        3.90      1.37 o
  -4   5  13        0.74        0.08      1.48 o
  -3   5  13      268.49      257.88      5.31 o
  -2   5  13        0.27        2.27      1.05 o
  -1   5  13      292.28      283.33      5.36 o
   0   5  13       14.65       13.23      1.40 o
   1   5  13      119.47      127.45      3.39 o
   2   5  13       24.53       26.00      2.40 o
   3   5  13       54.79       50.86      2.33 o
   4   5  13        7.73        8.23      1.44 o
   5   5  13        0.02       -0.56      1.57 o
   6   5  13        1.06        1.95      1.34 o
  -6   6  13        1.07        0.57      1.47 o
  -5   6  13       13.48       13.47      1.75 o
  -4   6  13       25.51       25.35      2.55 o
  -3   6  13       28.86       32.20      2.57 o
  -2   6  13      104.70      104.01      3.22 o
  -1   6  13       55.71       45.51      2.25 o
   0   6  13      432.59      417.42      8.30 o
   1   6  13       15.11       15.95      1.57 o
   2   6  13      180.65      180.87      4.26 o
   3   6  13       36.00       38.98      2.31 o
   4   6  13        5.28        3.70      1.29 o
   5   6  13       23.17       26.28      2.14 o
  -5   7  13       14.96       14.53      1.93 o
  -4   7  13       73.10       78.35      3.21 o
  -3   7  13        0.78       -1.41      1.83 o
  -2   7  13        2.28        3.10      1.29 o
  -1   7  13      172.86      164.99      4.30 o
   0   7  13       13.81       13.87      1.55 o
   1   7  13        0.01        0.05      0.95 o
   2   7  13        8.70        5.34      1.29 o
   3   7  13      126.06      123.91      7.10 o
   4   7  13       10.83       13.32      2.09 o
  -3   8  13        0.58        1.35      3.11 o
  -2   8  13       18.76       19.17      2.40 o
  -1   8  13        2.18        1.06      1.70 o
   0   8  13        1.33       -0.71      1.36 o
   1   8  13        3.84        1.71      1.02 o
   2   8  13        0.46        0.22      1.02 o
   3   8  13       55.24       55.38      2.69 o
  -8   0  14       57.95       44.63      3.94 o
  -6   0  14       11.90        5.30      1.83 o
  -4   0  14      123.76      138.00      4.54 o
  -2   0  14      325.63      308.55     12.36 o
   0   0  14     1245.51     1222.97     19.52 o
   2   0  14      332.72      326.76      7.14 o
   4   0  14      283.25      314.26      6.97 o
   6   0  14      223.14      222.29      5.55 o
  -8   1  14        9.28        8.52      1.67 o
  -7   1  14        3.36        4.83      1.33 o
  -6   1  14        1.14        1.61      1.02 o
  -5   1  14       17.28       16.95      1.57 o
  -4   1  14        2.22        1.51      0.97 o
  -3   1  14     1721.04     1795.50     22.69 o
  -2   1  14      580.75      597.83      7.77 o
  -1   1  14      468.81      475.51      7.03 o
   0   1  14      206.69      186.61      3.39 o
   1   1  14     1372.62     1451.85     16.06 o
   2   1  14       95.58       96.26      2.52 o
   3   1  14      133.85      135.21      2.53 o
   4   1  14      108.28      110.44      2.59 o
   5   1  14      347.59      345.10      4.81 o
   6   1  14        3.87        2.64      0.99 o
   7   1  14       35.10       33.94      1.92 o
  -8   2  14       29.02       30.72      2.80 o
  -7   2  14       71.48       74.71      3.02 o
  -6   2  14        0.45        0.67      1.06 o
  -5   2  14       38.22       40.84      2.15 o
  -4   2  14        1.99        3.26      1.02 o
  -3   2  14       91.53       99.09      2.64 o
  -2   2  14      476.43      494.24      6.73 o
  -1   2  14      562.92      557.02      8.83 o
   0   2  14      192.64      188.33      3.51 o
   1   2  14      317.70      336.96      5.07 o
   2   2  14        1.14        0.93      0.84 o
   3   2  14      323.24      319.04      4.23 o
   4   2  14      133.78      128.97      2.67 o
   5   2  14        0.91       -0.17      0.79 o
   6   2  14       63.76       68.95      2.48 o
   7   2  14        2.11        1.45      1.13 o
  -7   3  14        5.26        4.21      1.92 o
  -6   3  14      195.96      206.51      5.19 o
  -5   3  14        0.48       -0.39      1.31 o
  -4   3  14        5.09        7.16      2.66 o
  -3   3  14       84.54       79.75      2.43 o
  -2   3  14        3.21        0.88      0.79 o
  -1   3  14      197.38      188.12      3.42 o
   0   3  14      160.20      160.01      3.10 o
   1   3  14      250.01      254.05      4.16 o
   2   3  14        8.70       10.50      1.25 o
   3   3  14      330.53      331.98      4.02 o
   4   3  14        1.02        1.88      1.15 o
   5   3  14       89.85       89.68      2.98 o
   6   3  14        1.67        2.82      1.00 o
   7   3  14       29.45       30.15      1.97 o
  -7   4  14       34.15       38.42      2.82 o
  -6   4  14        6.39        5.38      1.35 o
  -5   4  14      249.26      236.74      5.33 o
  -4   4  14       46.54       43.07      2.76 o
  -3   4  14       28.07       23.95      2.68 o
  -2   4  14        0.02        0.60      0.97 o
  -1   4  14      310.00      287.02      5.22 o
   0   4  14      141.99      150.07      3.57 o
   1   4  14      797.33      774.74      9.56 o
   2   4  14        1.45        1.92      0.99 o
   3   4  14       19.94       23.37      1.53 o
   4   4  14       56.71       55.70      2.73 o
   5   4  14       79.33       79.48      2.84 o
   6   4  14        5.45        4.11      1.63 o
  -6   5  14       62.70       61.65      3.09 o
  -5   5  14       40.14       35.05      2.42 o
  -4   5  14      111.38      117.72      3.69 o
  -3   5  14       33.53       32.05      2.18 o
  -2   5  14        1.92        2.24      1.23 o
  -1   5  14      167.43      165.22      4.03 o
   0   5  14      177.81      186.51      4.20 o
   1   5  14       12.06       11.59      1.41 o
   2   5  14      157.78      169.84      5.79 o
   3   5  14        0.00        0.32      1.03 o
   4   5  14       88.46      101.18      3.42 o
   5   5  14       19.09       17.52      1.92 o
   6   5  14        1.09        1.84      1.34 o
  -6   6  14       60.92       60.98      3.42 o
  -5   6  14        4.61        5.49      1.51 o
  -4   6  14       42.24       45.46      3.36 o
  -3   6  14        0.05       -0.36      1.14 o
  -2   6  14        7.45        5.22      2.20 o
  -1   6  14      119.60      116.44      3.42 o
   0   6  14        0.52        1.49      1.11 o
   1   6  14      119.89      110.50      3.31 o
   2   6  14       19.31       19.51      1.77 o
   3   6  14      419.85      399.44      7.20 o
   4   6  14        0.31        1.31      1.49 o
   5   6  14       26.11       29.19      2.33 o
  -4   7  14       16.77       19.09      2.20 o
  -3   7  14       95.59      102.67      3.54 o
  -2   7  14       13.84       13.17      1.67 o
  -1   7  14        6.05        8.03      1.38 o
   0   7  14       23.51       18.71      1.98 o
   1   7  14        0.83        2.92      1.12 o
   2   7  14       64.47       66.40      2.77 o
   3   7  14       22.13       23.96      2.00 o
   4   7  14       12.91       17.29      2.40 o
  -2   8  14       59.60       60.00      3.62 o
  -1   8  14        0.15       -0.70      1.43 o
   0   8  14        1.08       -1.05      0.97 o
   1   8  14        1.36        3.68      1.17 o
   2   8  14        1.67        0.14      1.12 o
  -7   0  15       16.41       20.52      2.75 o
  -5   0  15       59.00       48.06      4.66 o
  -3   0  15       40.30       35.21      3.11 o
  -1   0  15     2999.10     3212.83     47.18 o
   1   0  15      115.18      113.91      3.84 o
   3   0  15      361.24      362.14      6.55 o
   5   0  15       16.33        9.66      1.73 o
   7   0  15       28.92       26.39      3.92 o
  -8   1  15       60.21       52.76      2.95 o
  -7   1  15       36.99       33.90      2.33 o
  -6   1  15        0.41        1.54      1.13 o
  -5   1  15       60.88       57.15      3.10 o
  -4   1  15       21.62       17.64      1.67 o
  -3   1  15       11.46       13.80      1.45 o
  -2   1  15      661.03      699.77      8.91 o
  -1   1  15        0.55       -1.42      0.94 o
   0   1  15      100.02       83.22      2.28 o
   1   1  15        2.79        1.40      0.77 o
   2   1  15       53.09       61.14      2.12 o
   3   1  15        0.44        2.70      0.83 o
   4   1  15       51.54       53.20      1.89 o
   5   1  15       10.95        6.25      1.12 o
   6   1  15        0.01       -0.75      0.85 o
   7   1  15        1.55        1.06      1.14 o
  -7   2  15       23.33       21.92      2.33 o
  -6   2  15        3.87        6.16      1.31 o
  -5   2  15       71.61       58.68      2.43 o
  -4   2  15      144.75      138.76      3.35 o
  -3   2  15      142.61      155.27      3.41 o
  -2   2  15        5.39        5.19      1.01 o
  -1   2  15      226.41      230.06      3.99 o
   0   2  15      152.46      132.29      2.91 o
   1   2  15        0.57        1.11      0.84 o
   2   2  15      458.97      459.90      6.58 o
   3   2  15        2.12        1.39      0.79 o
   4   2  15      285.07      297.09      4.23 o
   5   2  15        3.11        2.03      0.90 o
   6   2  15        0.39        0.13      0.99 o
   7   2  15        0.27       -0.11      1.11 o
  -7   3  15       41.93       42.61      2.95 o
  -6   3  15        1.65        3.06      1.46 o
  -5   3  15       67.20       71.61      2.96 o
  -4   3  15      306.80      301.78      5.17 o
  -3   3  15      445.63      451.79      6.95 o
  -2   3  15        2.63        0.66      0.98 o
  -1   3  15        4.11        3.25      0.82 o
   0   3  15        0.10       -0.21      0.66 o
   1   3  15      327.49      336.22      5.17 o
   2   3  15     1365.24     1399.05     15.90 o
   3   3  15      422.65      415.67      5.10 o
   4   3  15      576.61      582.23     10.63 o
   5   3  15        0.04       -0.02      0.90 o
   6   3  15        5.30        6.23      1.15 o
   7   3  15        2.58        2.34      1.18 o
  -7   4  15        1.14        0.19      1.63 o
  -6   4  15       24.75       31.38      2.14 o
  -5   4  15       16.72       13.11      1.76 o
  -4   4  15       34.22       39.87      3.44 o
  -3   4  15       57.83       54.76      2.55 o
  -2   4  15      101.90      109.24      3.21 o
  -1   4  15       61.63       61.93      2.50 o
   0   4  15      135.63      132.43      3.42 o
   1   4  15      332.43      319.55      5.12 o
   2   4  15       16.20       13.62      1.75 o
   3   4  15       42.51       40.76      1.96 o
   4   4  15       49.68       51.51      2.15 o
   5   4  15       16.55       15.93      1.65 o
   6   4  15        1.72        2.61      1.71 o
  -6   5  15        0.24       -0.96      1.36 o
  -5   5  15       60.24       67.21      3.82 o
  -4   5  15        9.41        6.97      1.45 o
  -3   5  15       83.04       86.03      3.20 o
  -2   5  15        0.87        2.52      1.39 o
  -1   5  15       30.92       32.40      2.08 o
   0   5  15       80.55       72.24      2.81 o
   1   5  15       48.30       46.69      3.71 o
   2   5  15       76.35       66.77      2.66 o
   3   5  15       38.32       33.77      2.19 o
   4   5  15        2.96        3.54      1.40 o
   5   5  15       97.96      108.75      3.77 o
   6   5  15        2.58        2.11      1.42 o
  -5   6  15        0.29       -1.41      1.25 o
  -4   6  15       10.32       13.60      1.76 o
  -3   6  15       86.10       97.20      3.36 o
  -2   6  15      180.23      175.38      5.24 o
  -1   6  15        0.18        1.61      1.27 o
   0   6  15       82.07       62.76      2.70 o
   1   6  15        4.84        1.76      1.45 o
   2   6  15        1.01        2.31      1.28 o
   3   6  15        1.01        0.99      1.21 o
   4   6  15       21.59       22.12      2.55 o
   5   6  15        0.00       -0.40      1.35 o
  -4   7  15       25.88       22.46      2.14 o
  -3   7  15      102.85      109.99      4.75 o
  -2   7  15        1.40       -0.56      1.20 o
  -1   7  15        4.67        3.68      1.33 o
   0   7  15        1.65        0.04      1.09 o
   1   7  15       24.14       20.63      1.83 o
   2   7  15       40.78       43.65      2.46 o
   3   7  15       14.08       16.82      1.85 o
  -2   8  15       15.35       18.76      1.88 o
  -1   8  15       63.99       57.74      3.35 o
   0   8  15        0.09       -0.39      1.05 o
   1   8  15       11.17       14.12      1.62 o
  -6   0  16       63.34       71.81      4.00 o
  -4   0  16        0.90        1.25      1.49 o
  -2   0  16       20.11       25.17      3.39 o
   0   0  16      657.33      681.79     12.33 o
   2   0  16      556.31      587.05     11.29 o
   4   0  16      461.71      453.79      8.07 o
   6   0  16        2.50        4.55      1.57 o
  -7   1  16       51.40       58.06      2.82 o
  -6   1  16        0.62        0.77      1.11 o
  -5   1  16      162.03      150.51      3.65 o
  -4   1  16      153.07      170.42      3.79 o
  -3   1  16      763.86      713.87      9.34 o
  -2   1  16       39.95       35.69      1.88 o
  -1   1  16        0.14       -1.08      0.72 o
   0   1  16       67.05       61.38      2.09 o
   1   1  16       57.56       51.26      1.92 o
   2   1  16        0.01       -0.99      0.76 o
   3   1  16      619.99      628.60      7.87 o
   4   1  16       11.45       13.23      1.25 o
   5   1  16        0.55       -1.20      0.85 o
   6   1  16        2.44        0.82      0.95 o
   7   1  16       29.87       24.91      1.90 o
  -7   2  16        7.36        6.40      1.74 o
  -6   2  16      116.38      126.86      3.62 o
  -5   2  16        3.95        5.23      1.20 o
  -4   2  16      329.99      325.20      5.54 o
  -3   2  16       34.66       40.14      2.04 o
  -2   2  16       23.13       18.95      1.45 o
  -1   2  16      146.13      141.83      3.14 o
   0   2  16       46.89       44.31      2.75 o
   1   2  16      115.47      130.64      4.19 o
   2   2  16      105.28      111.32      2.93 o
   3   2  16      258.55      256.31      4.80 o
   4   2  16       16.38       14.54      1.26 o
   5   2  16        1.28        1.74      1.00 o
   6   2  16        5.44        4.96      1.41 o
   7   2  16        6.52        9.75      1.81 o
  -7   3  16       51.58       51.47      3.23 o
  -6   3  16       14.01       14.43      2.37 o
  -5   3  16        3.96        2.40      1.35 o
  -4   3  16        5.07        6.69      1.36 o
  -3   3  16      193.17      187.27      8.52 o
  -2   3  16      122.43      120.24      2.95 o
  -1   3  16       17.59       17.60      1.32 o
   0   3  16        5.35        5.45      0.99 o
   1   3  16       53.93       59.11      2.69 o
   2   3  16        2.20        0.80      1.36 o
   3   3  16      164.59      157.29      4.47 o
   4   3  16       19.08       16.32      1.44 o
   5   3  16       19.00       17.68      1.49 o
   6   3  16       16.05       19.16      1.61 o
  -6   4  16        4.37        4.68      1.95 o
  -5   4  16       22.54       25.66      2.28 o
  -4   4  16       21.01       17.06      1.79 o
  -3   4  16       61.95       66.43      2.74 o
  -2   4  16        2.90        2.01      1.14 o
  -1   4  16      568.30      576.99      9.08 o
   0   4  16      314.95      316.78      5.98 o
   1   4  16      134.80      122.45      2.98 o
   2   4  16       32.37       31.25      1.92 o
   3   4  16      438.29      420.03      6.41 o
   4   4  16        7.05        5.78      1.83 o
   5   4  16       54.21       60.92      2.92 o
   6   4  16        2.29        0.66      1.33 o
  -6   5  16        0.24       -0.57      1.37 o
  -5   5  16        0.46        0.40      1.57 o
  -4   5  16       34.61       42.49      2.60 o
  -3   5  16        0.40        1.19      1.20 o
  -2   5  16       62.21       60.05      2.70 o
  -1   5  16      137.71      130.63      3.72 o
   0   5  16       60.48       67.03      2.77 o
   1   5  16        3.14        2.21      1.16 o
   2   5  16       74.61       78.82      2.93 o
   3   5  16        2.56        3.99      1.35 o
   4   5  16       50.03       48.38      3.45 o
   5   5  16        0.03       -0.36      1.29 o
  -5   6  16        6.85        5.55      1.61 o
  -4   6  16       17.60       14.98      1.84 o
  -3   6  16       16.90       17.37      1.89 o
  -2   6  16        5.04        4.89      1.37 o
  -1   6  16      323.65      320.29      6.38 o
   0   6  16        1.35       -0.59      1.07 o
   1   6  16       71.56       74.07      2.87 o
   2   6  16        3.23        3.94      1.30 o
   3   6  16       15.76       13.22      1.70 o
   4   6  16        0.15        1.04      1.77 o
  -4   7  16       20.10       26.35      2.33 o
  -3   7  16        8.43        7.83      1.59 o
  -2   7  16        0.56       -1.59      1.06 o
  -1   7  16        6.85        7.62      1.46 o
   0   7  16       50.55       47.43      2.53 o
   1   7  16        3.85        5.55      1.38 o
   2   7  16        1.81        2.98      1.32 o
   3   7  16       64.82       60.55      4.10 o
  -7   0  17       15.27       11.45      2.75 o
  -5   0  17      105.29      120.89      4.84 o
  -3   0  17     2361.16     2471.44     58.48 o
  -1   0  17       40.32       58.73      3.14 o
   1   0  17        0.62       -0.71      1.00 o
   3   0  17       35.97       42.96      3.39 o
   5   0  17      159.08      138.09      6.28 o
   7   0  17       12.71       14.01      2.14 o
  -7   1  17        0.61        2.57      1.40 o
  -6   1  17       70.80       78.66      3.05 o
  -5   1  17       30.87       30.66      1.99 o
  -4   1  17      273.59      289.19      5.28 o
  -3   1  17       56.70       54.91      2.31 o
  -2   1  17       95.38       88.35      2.70 o
  -1   1  17      155.14      134.06      3.79 o
   0   1  17       40.35       38.42      1.83 o
   1   1  17      126.95      127.01      3.04 o
   2   1  17       22.55       20.07      1.74 o
   3   1  17        6.93       11.74      1.63 o
   4   1  17      596.51      608.79      7.08 o
   5   1  17        0.35       -1.34      0.89 o
   6   1  17       73.52       72.27      2.46 o
   7   1  17        0.30        0.39      1.25 o
  -7   2  17       14.76       20.47      2.36 o
  -6   2  17        0.06        0.25      1.35 o
  -5   2  17       84.23       91.66      2.99 o
  -4   2  17       84.46       89.88      2.90 o
  -3   2  17      684.36      662.51      8.97 o
  -2   2  17       65.26       60.08      2.34 o
  -1   2  17       33.82       26.91      1.65 o
   0   2  17      832.00      856.53     10.63 o
   1   2  17       25.03       19.23      1.48 o
   2   2  17      138.12      128.64      3.19 o
   3   2  17        5.80        4.60      1.10 o
   4   2  17        9.86       11.33      1.16 o
   5   2  17        9.96        7.09      1.30 o
   6   2  17        5.96        6.39      1.32 o
  -7   3  17       44.65       56.83      3.94 o
  -6   3  17        4.39        4.11      1.57 o
  -5   3  17      100.50      104.65      6.25 o
  -4   3  17       69.05       58.53      2.85 o
  -3   3  17       76.31       67.48      2.51 o
  -2   3  17       66.63       53.52      2.83 o
  -1   3  17       25.77       25.87      1.62 o
   0   3  17      208.09      223.68      5.38 o
   1   3  17     1063.12     1033.16     12.44 o
   2   3  17      363.12      350.93      7.22 o
   3   3  17        3.78       -0.03      1.24 o
   4   3  17        7.32        6.47      1.43 o
   5   3  17       13.12       15.63      1.50 o
   6   3  17        0.72        0.46      1.12 o
  -6   4  17       59.22       63.82      3.99 o
  -5   4  17        0.34       -0.99      1.25 o
  -4   4  17        8.74        6.05      1.45 o
  -3   4  17       58.56       52.36      3.04 o
  -2   4  17      100.82      111.03      4.80 o
  -1   4  17      222.27      224.91      5.53 o
   0   4  17        2.80        2.16      1.28 o
   1   4  17       65.18       72.33      2.82 o
   2   4  17      157.68      167.29      3.68 o
   3   4  17      213.83      215.93      4.33 o
   4   4  17       24.47       28.22      2.75 o
   5   4  17        1.33        2.78      1.39 o
   6   4  17       14.12       11.61      1.90 o
  -5   5  17        2.51        1.67      1.39 o
  -4   5  17        2.66        5.00      1.50 o
  -3   5  17       42.11       48.73      2.73 o
  -2   5  17       15.71       13.42      1.65 o
  -1   5  17      247.35      241.48      5.35 o
   0   5  17        2.73        1.76      1.95 o
   1   5  17       48.77       44.93      2.50 o
   2   5  17       25.78       23.67      1.98 o
   3   5  17      143.95      148.09      4.29 o
   4   5  17        5.41        3.86      3.32 o
   5   5  17        1.90       -1.90      1.27 o
  -4   6  17        1.64        2.45      1.41 o
  -3   6  17        0.14       -0.81      1.18 o
  -2   6  17       83.19       79.49      3.14 o
  -1   6  17       25.81       25.55      2.70 o
   0   6  17       75.66       80.18      3.08 o
   1   6  17        6.10        6.92      1.46 o
   2   6  17      103.57      104.81      3.86 o
   3   6  17       22.79       25.25      2.69 o
   4   6  17       71.92       77.37      5.86 o
  -3   7  17        1.29        1.35      1.33 o
  -2   7  17        4.13        2.73      1.28 o
  -1   7  17       15.76       14.22      1.79 o
   0   7  17        1.07        1.32      1.27 o
   1   7  17       49.22       50.92      2.69 o
   2   7  17       10.93       12.46      1.73 o
  -6   0  18       31.47       34.97      3.25 o
  -4   0  18      125.03      138.02      4.99 o
  -2   0  18     2261.03     2218.61     47.82 o
   0   0  18       12.95       11.22      1.85 o
   2   0  18       38.78       31.61      3.88 o
   4   0  18      343.71      330.81      6.88 o
   6   0  18        2.75       -1.69      1.46 o
  -7   1  18       25.75       19.41      2.08 o
  -6   1  18        4.53        7.59      1.57 o
  -5   1  18       92.04      109.21      3.35 o
  -4   1  18       46.37       47.76      2.39 o
  -3   1  18        0.10       -1.09      1.08 o
  -2   1  18       23.39       24.50      1.71 o
  -1   1  18      267.21      252.25      4.61 o
   0   1  18      107.11      111.59      2.90 o
   1   1  18        9.99        8.24      1.18 o
   2   1  18      102.26      106.95      3.32 o
   3   1  18       28.88       18.55      1.62 o
   4   1  18       84.20       93.69      2.57 o
   5   1  18       15.97       14.97      1.43 o
   6   1  18       26.97       22.48      1.82 o
  -7   2  18        7.12       10.59      1.98 o
  -6   2  18        0.01        0.73      1.41 o
  -5   2  18       27.77       27.81      2.02 o
  -4   2  18       10.55       15.81      1.55 o
  -3   2  18        8.83        9.89      1.40 o
  -2   2  18      720.39      695.96      9.30 o
  -1   2  18       24.20       23.30      1.69 o
   0   2  18        2.06        3.62      1.06 o
   1   2  18       17.20       14.88      1.41 o
   2   2  18        4.68        5.75      1.12 o
   3   2  18        7.36        4.16      1.14 o
   4   2  18       73.09       65.77      2.27 o
   5   2  18        0.01       -1.48      0.99 o
   6   2  18       24.68       26.76      1.93 o
  -6   3  18       10.82       14.98      2.09 o
  -5   3  18        0.41        1.29      1.33 o
  -4   3  18       30.40       29.85      2.28 o
  -3   3  18       24.66       18.26      2.12 o
  -2   3  18       25.01       25.93      1.73 o
  -1   3  18      292.89      283.25      5.10 o
   0   3  18       45.48       32.62      2.10 o
   1   3  18       56.46       53.15      3.99 o
   2   3  18       36.18       39.71      4.83 o
   3   3  18        1.84       -0.84      1.19 o
   4   3  18      128.42      134.01      4.16 o
   5   3  18       20.63       23.58      1.72 o
   6   3  18        3.33        2.27      1.17 o
  -6   4  18        1.18        0.83      1.89 o
  -5   4  18       27.84       32.62      2.53 o
  -4   4  18        2.06        1.74      2.01 o
  -3   4  18       33.78       29.83      3.23 o
  -2   4  18      133.14      136.32      3.91 o
  -1   4  18      119.42      127.97      3.78 o
   0   4  18       69.40       71.54      3.08 o
   1   4  18       99.32       93.68      4.10 o
   2   4  18       70.91       80.09      3.20 o
   3   4  18      105.51      111.54      3.12 o
   4   4  18        3.34        4.93      1.79 o
   5   4  18       12.77       21.02      2.20 o
  -5   5  18        3.13        3.86      1.55 o
  -4   5  18       45.03       45.84      3.98 o
  -3   5  18       67.65       60.32      2.93 o
  -2   5  18        0.24        0.07      1.20 o
  -1   5  18        6.02        9.43      1.65 o
   0   5  18      163.83      150.88      5.59 o
   1   5  18        1.02        0.33      1.22 o
   2   5  18      175.80      188.00      4.73 o
   3   5  18       17.01       15.85      4.31 o
   4   5  18       35.28       31.59      3.25 o
  -4   6  18        4.50        6.31      1.60 o
  -3   6  18        5.94        5.21      1.53 o
  -2   6  18        0.22        2.18      1.35 o
  -1   6  18        0.00        0.17      1.16 o
   0   6  18        2.51        3.20      1.33 o
   1   6  18       36.95       37.64      2.44 o
   2   6  18        0.49        1.54      1.22 o
   3   6  18       73.32       89.05      4.80 o
  -2   7  18       57.45       51.98      2.89 o
  -1   7  18       34.94       35.81      2.48 o
   0   7  18       53.77       49.13      2.80 o
   1   7  18        2.84        1.95      1.35 o
   2   7  18       32.09       36.79      2.55 o
  -7   0  19       75.20       85.04      4.94 o
  -5   0  19       50.73       42.14      4.10 o
  -3   0  19        6.23        8.87      1.89 o
  -1   0  19       60.83       56.30      3.60 o
   1   0  19       61.60       49.19      4.31 o
   3   0  19      197.45      186.77      5.94 o
   5   0  19      110.53       95.35      3.86 o
  -7   1  19        0.86        1.53      1.66 o
  -6   1  19       49.01       42.51      2.58 o
  -5   1  19       12.70       10.86      1.60 o
  -4   1  19       86.40       99.97      3.14 o
  -3   1  19        0.93       -0.35      1.01 o
  -2   1  19      271.59      264.44      4.93 o
  -1   1  19        0.50       -1.37      0.91 o
   0   1  19       64.53       52.78      2.27 o
   1   1  19        0.52       -0.42      0.92 o
   2   1  19       51.66       56.67      2.40 o
   3   1  19       16.34       11.60      1.47 o
   4   1  19      250.91      266.72      5.35 o
   5   1  19        0.99        0.96      1.08 o
   6   1  19        4.94        3.33      1.39 o
  -6   2  19        0.94        1.63      1.52 o
  -5   2  19        1.85        1.59      1.25 o
  -4   2  19       24.47       22.73      1.82 o
  -3   2  19       39.87       31.80      3.06 o
  -2   2  19      565.59      564.98      8.10 o
  -1   2  19       25.42       18.54      1.73 o
   0   2  19       19.76       15.93      1.51 o
   1   2  19       36.85       32.58      1.91 o
   2   2  19       29.64       26.68      1.80 o
   3   2  19       50.08       54.66      2.38 o
   4   2  19       29.24       38.18      2.63 o
   5   2  19        0.90       -0.91      1.08 o
   6   2  19        0.34        0.25      1.16 o
  -6   3  19       42.64       36.28      2.85 o
  -5   3  19       20.39       26.70      2.94 o
  -4   3  19       14.13        8.69      1.71 o
  -3   3  19        1.61        0.75      1.24 o
  -2   3  19       20.21       25.03      2.07 o
  -1   3  19      497.62      510.60      8.72 o
   0   3  19      581.10      559.93     10.58 o
   1   3  19      124.64      116.40      3.80 o
   2   3  19      180.38      175.52      4.62 o
   3   3  19        0.07        0.84      1.25 o
   4   3  19        1.10        0.31      1.30 o
   5   3  19        7.24        6.50      1.42 o
  -5   4  19        1.43       -1.03      1.59 o
  -4   4  19       92.98      104.22      3.75 o
  -3   4  19        4.18        3.89      1.38 o
  -2   4  19        0.62        0.01      1.24 o
  -1   4  19      319.34      322.01      7.84 o
   0   4  19       41.54       40.90      2.49 o
   1   4  19       24.25       22.91      2.06 o
   2   4  19        9.37       10.62      1.45 o
   3   4  19        0.23       -1.77      1.40 o
   4   4  19       19.48       22.22      2.67 o
   5   4  19        7.94        5.00      2.09 o
  -5   5  19       18.10       19.55      2.23 o
  -4   5  19        2.34        0.08      1.33 o
  -3   5  19        0.95       -0.37      1.28 o
  -2   5  19        1.10        1.19      1.32 o
  -1   5  19       75.00       70.07      3.11 o
   0   5  19        1.23        1.58      1.57 o
   1   5  19       10.39       11.27      2.69 o
   2   5  19        0.45       -0.76      1.59 o
   3   5  19       61.92       71.32      3.88 o
   4   5  19        6.74        7.76      2.13 o
  -3   6  19        6.46        6.76      1.67 o
  -2   6  19        1.62        1.60      1.35 o
  -1   6  19        4.01        8.37      1.65 o
   0   6  19        0.77       -1.51      1.22 o
   1   6  19        1.12       -1.50      1.16 o
   2   6  19       20.76       21.33      2.04 o
   3   6  19       11.09       11.04      2.35 o
  -1   7  19       60.11       52.42      3.00 o
   0   7  19       53.95       54.61      3.38 o
  -6   0  20       63.91       77.84      6.50 o
  -4   0  20       35.47       27.62      4.24 o
  -2   0  20      144.10      139.84      6.85 o
   0   0  20      116.42      105.49      4.29 o
   2   0  20      283.18      252.52      7.35 o
   4   0  20      187.35      219.09      6.84 o
   6   0  20       40.81       43.28      3.15 o
  -6   1  20        8.18        6.18      1.58 o
  -5   1  20       85.09       79.17      3.07 o
  -4   1  20       16.79       19.53      1.82 o
  -3   1  20       24.92       18.89      1.71 o
  -2   1  20      214.11      226.04      5.53 o
  -1   1  20       41.02       29.87      1.93 o
   0   1  20       58.46       51.61      2.31 o
   1   1  20      206.17      191.93      5.23 o
   2   1  20       32.12       31.07      1.96 o
   3   1  20        1.69        1.27      1.10 o
   4   1  20       42.83       37.68      2.45 o
   5   1  20       32.26       34.74      1.98 o
   6   1  20        7.17        3.48      1.37 o
  -6   2  20       84.13       94.11      4.02 o
  -5   2  20        0.34        0.46      1.41 o
  -4   2  20      131.58      131.69      3.67 o
  -3   2  20        9.03        7.55      1.35 o
  -2   2  20      119.15      117.88      3.30 o
  -1   2  20        2.11        0.74      1.09 o
   0   2  20       26.86       20.67      1.71 o
   1   2  20       42.03       44.80      2.19 o
   2   2  20        0.10       -0.55      0.88 o
   3   2  20        3.04        3.84      1.19 o
   4   2  20      159.78      164.35      4.81 o
   5   2  20       33.76       30.56      2.55 o
  -6   3  20        0.56       -0.96      1.55 o
  -5   3  20       38.80       32.88      3.72 o
  -4   3  20       18.40       16.66      1.98 o
  -3   3  20       46.03       44.53      2.75 o
  -2   3  20      120.67      115.82      3.89 o
  -1   3  20       32.23       31.31      2.39 o
   0   3  20      142.01      142.84      5.59 o
   1   3  20        1.41       -0.03      1.33 o
   2   3  20       69.82       68.11      3.02 o
   3   3  20       34.19       31.09      2.90 o
   4   3  20        1.41        1.13      1.33 o
   5   3  20        2.86        1.61      1.52 o
  -5   4  20        2.01        4.59      1.99 o
  -4   4  20        8.61        8.48      2.13 o
  -3   4  20      144.84      155.93      4.57 o
  -2   4  20       32.32       34.47      2.45 o
  -1   4  20       29.18       28.59      2.26 o
   0   4  20        1.53        2.43      1.38 o
   1   4  20      175.70      173.81      4.59 o
   2   4  20        0.29       -1.77      1.18 o
   3   4  20        0.01       -1.63      1.45 o
   4   4  20        1.09       -0.17      1.65 o
  -4   5  20        0.96        0.71      1.43 o
  -3   5  20       76.63       84.24      3.53 o
  -2   5  20       68.60       72.45      5.09 o
  -1   5  20        0.83        1.27      1.33 o
   0   5  20      241.19      249.28      5.79 o
   1   5  20        6.17        5.62      1.60 o
   2   5  20       29.72       26.76      2.31 o
   3   5  20        3.72        4.89      1.95 o
  -3   6  20       57.84       62.89      3.23 o
  -2   6  20        0.43       -0.29      1.28 o
  -1   6  20       90.54       91.50      3.57 o
   0   6  20        8.97        8.32      2.03 o
   1   6  20       17.36       18.65      2.00 o
   2   6  20        4.60        5.14      1.52 o
  -5   0  21      313.01      321.07      8.84 o
  -3   0  21       70.43       64.41      3.84 o
  -1   0  21        0.30        1.77      1.50 o
   1   0  21        2.69       -0.76      1.45 o
   3   0  21      110.39       98.46      4.69 o
   5   0  21      161.43      182.44      6.64 o
  -6   1  21      143.07      177.79      4.78 o
  -5   1  21        1.44        0.90      1.29 o
  -4   1  21       68.60       67.13      2.95 o
  -3   1  21       12.14       10.39      1.50 o
  -2   1  21      292.53      293.76      5.49 o
  -1   1  21       61.31       52.69      3.34 o
   0   1  21       18.78       22.10      1.81 o
   1   1  21        4.87        7.76      1.29 o
   2   1  21        2.51        1.83      1.11 o
   3   1  21        6.28        5.62      1.37 o
   4   1  21       24.86       26.72      2.15 o
   5   1  21        0.47        3.25      1.72 o
  -6   2  21        7.73       12.71      2.20 o
  -5   2  21       69.63       74.61      3.45 o
  -4   2  21       25.71       26.44      2.06 o
  -3   2  21        0.68       -1.67      1.18 o
  -2   2  21      218.41      230.80      4.80 o
  -1   2  21        7.51        8.09      1.46 o
   0   2  21      101.01       93.38      2.95 o
   1   2  21        0.22        0.14      1.05 o
   2   2  21       27.82       28.56      1.95 o
   3   2  21        1.55        2.36      1.40 o
   4   2  21       11.63       14.13      2.10 o
   5   2  21       85.73       95.63      3.99 o
  -5   3  21        7.45        7.81      1.87 o
  -4   3  21        8.83        6.64      1.73 o
  -3   3  21       30.41       31.98      2.47 o
  -2   3  21      221.24      233.37      6.23 o
  -1   3  21      355.57      363.58      7.26 o
   0   3  21      248.52      229.61      5.46 o
   1   3  21        3.52        4.71      1.54 o
   2   3  21       11.02        9.07      1.66 o
   3   3  21        7.61        7.41      1.55 o
   4   3  21        0.44        0.23      1.38 o
  -5   4  21        0.45        1.11      1.93 o
  -4   4  21        1.05        0.49      1.70 o
  -3   4  21       92.76       94.26      4.44 o
  -2   4  21       14.54       14.74      2.11 o
  -1   4  21       20.18       11.02      2.29 o
   0   4  21      154.47      150.40      4.68 o
   1   4  21       28.96       26.33      2.97 o
   2   4  21       29.77       26.15      3.40 o
   3   4  21        5.72        2.56      1.85 o
   4   4  21       20.51       23.28      2.94 o
  -4   5  21        0.27       -1.54      1.35 o
  -3   5  21        3.33        3.53      1.59 o
  -2   5  21       10.18       10.98      1.88 o
  -1   5  21       14.13       17.65      2.11 o
   0   5  21        0.11       -0.03      1.44 o
   1   5  21       81.77       97.60      3.69 o
   2   5  21       13.22       14.29      2.60 o
   3   5  21       55.46       64.41      3.98 o
  -2   6  21        6.24        7.37      1.76 o
  -1   6  21        3.73        3.33      1.50 o
   0   6  21       68.03       63.10      3.17 o
   1   6  21        4.59        7.40      1.82 o
  -6   0  22        0.12        1.08      2.07 o
  -4   0  22      124.37      115.53      5.29 o
  -2   0  22        3.68        4.49      1.98 o
   0   0  22      202.48      211.30      6.44 o
   2   0  22       25.14       10.91      2.25 o
   4   0  22      158.11      168.34      6.43 o
  -5   1  22        4.87        4.87      1.53 o
  -4   1  22        2.34        1.39      1.34 o
  -3   1  22       22.88       20.56      1.96 o
  -2   1  22        2.05        2.80      1.18 o
  -1   1  22      241.66      240.07      4.96 o
   0   1  22        3.70        1.78      1.18 o
   1   1  22       24.59       17.57      1.71 o
   2   1  22        5.80        7.89      1.40 o
   3   1  22       19.49       17.47      1.80 o
   4   1  22       45.57       49.68      2.82 o
   5   1  22       26.03       22.35      2.52 o
  -5   2  22       13.96       15.03      2.17 o
  -4   2  22       50.54       53.97      3.23 o
  -3   2  22        2.48        1.60      1.23 o
  -2   2  22       23.24       25.57      1.98 o
  -1   2  22       56.46       49.69      2.55 o
   0   2  22       45.09       44.27      2.38 o
   1   2  22       13.74       12.10      1.52 o
   2   2  22        9.05       11.93      1.76 o
   3   2  22       13.92       10.93      1.90 o
   4   2  22        1.73       -0.13      1.49 o
  -5   3  22        0.86        1.93      1.66 o
  -4   3  22        0.77        0.81      1.42 o
  -3   3  22      102.45      123.03      4.24 o
  -2   3  22       66.04       76.09      3.45 o
  -1   3  22        4.51        3.91      1.57 o
   0   3  22       24.05       18.38      2.09 o
   1   3  22        0.16       -1.37      1.25 o
   2   3  22        0.39       -0.76      1.28 o
   3   3  22        1.08       -0.36      1.27 o
   4   3  22        1.85        3.05      1.63 o
  -4   4  22       19.16       19.58      2.71 o
  -3   4  22        0.65        2.52      1.85 o
  -2   4  22       98.10      103.14      4.79 o
  -1   4  22       50.20       42.32      3.55 o
   0   4  22       15.89       21.18      6.00 o
   1   4  22       66.32       57.12      3.84 o
   2   4  22        0.90        0.21      1.30 o
   3   4  22       55.10       65.19      4.02 o
  -3   5  22        1.98        3.38      2.19 o
  -2   5  22       11.50       16.09      2.07 o
  -1   5  22        2.47        2.85      1.61 o
   0   5  22       31.39       33.30      2.63 o
   1   5  22        1.24       -1.35      1.55 o
   2   5  22        1.91        2.76      1.55 o
  -5   0  23       19.54       18.73      4.10 o
  -3   0  23        9.67        9.45      2.25 o
  -1   0  23       77.85       76.95      4.09 o
   1   0  23      315.55      327.82      9.25 o
   3   0  23       14.04       20.23      2.73 o
  -5   1  23        4.12        1.53      1.48 o
  -4   1  23        0.00       -1.29      1.20 o
  -3   1  23        0.30       -1.58      1.06 o
  -2   1  23       83.56       84.60      3.02 o
  -1   1  23        8.54       11.48      1.53 o
   0   1  23       19.63       21.52      1.85 o
   1   1  23        6.44        5.92      1.31 o
   2   1  23       58.23       63.89      2.72 o
   3   1  23        0.02       -1.04      1.22 o
   4   1  23       64.07       65.95      3.72 o
  -5   2  23        1.82        0.61      1.63 o
  -4   2  23      124.94      132.17      5.24 o
  -3   2  23        0.86       -0.28      1.41 o
  -2   2  23       40.00       42.84      2.83 o
  -1   2  23       15.20       17.49      2.06 o
   0   2  23       25.66       28.24      2.41 o
   1   2  23       11.62       11.30      1.79 o
   2   2  23        1.61        1.06      1.34 o
   3   2  23       55.82       63.87      3.23 o
   4   2  23        2.56        0.70      1.62 o
  -4   3  23       38.06       41.52      3.04 o
  -3   3  23      201.68      215.92      8.74 o
  -2   3  23       66.33       62.74      3.30 o
  -1   3  23        3.13        1.93      1.55 o
   0   3  23        6.83        4.43      1.61 o
   1   3  23        0.03       -1.22      1.25 o
   2   3  23        1.50        0.43      1.28 o
   3   3  23        0.38       -0.84      1.70 o
  -3   4  23       40.52       41.25      5.51 o
  -2   4  23      106.40      110.86      9.68 o
  -1   4  23        1.23        1.83      1.99 o
   0   4  23       40.24       34.81      3.39 o
   1   4  23        3.31       -1.54      1.91 o
   2   4  23        6.80        3.17      1.58 o
  -2   5  23        0.16        0.69      1.89 o
  -1   5  23       83.93      102.09      3.97 o
   0   5  23        0.00       -1.20      1.49 o
   1   5  23        4.71        2.35      1.52 o
  -4   0  24       18.65       15.69      2.75 o
  -2   0  24       14.81       15.99      2.50 o
   0   0  24       20.66       14.92      4.17 o
   2   0  24        0.02       -1.27      1.70 o
   4   0  24       39.62       45.71      4.04 o
  -4   1  24       31.07       30.57      2.33 o
  -3   1  24       24.56       30.16      2.28 o
  -2   1  24        5.11        6.21      1.46 o
  -1   1  24        0.55        1.24      1.18 o
   0   1  24        6.83        9.86      1.54 o
   1   1  24       32.34       36.96      2.36 o
   2   1  24       21.17       20.56      1.97 o
   3   1  24       31.32       32.14      2.39 o
   4   1  24        0.00       -1.21      1.81 o
  -4   2  24        3.90        5.83      1.84 o
  -3   2  24        0.00       -2.10      1.40 o
  -2   2  24        2.67        3.09      1.57 o
  -1   2  24      104.05      106.98      5.34 o
   0   2  24        7.28        6.31      1.68 o
   1   2  24       60.44       60.40      4.48 o
   2   2  24       16.66       15.70      2.15 o
   3   2  24        5.19        6.90      1.82 o
  -3   3  24        0.91        4.02      1.80 o
  -2   3  24        9.57       10.86      1.98 o
  -1   3  24      137.39      134.04      6.42 o
   0   3  24        9.86       10.29      1.92 o
   1   3  24       10.30        6.23      1.76 o
   2   3  24        0.17       -0.87      1.33 o
   3   3  24        0.79        0.07      1.44 o
  -2   4  24        1.51        3.12      2.19 o
  -1   4  24      228.13      231.35      9.25 o
   0   4  24        0.05       -0.70      2.40 o
   1   4  24       36.13       33.38      4.73 o
  -3   0  25       10.99       11.98      2.45 o
  -1   0  25      125.87      128.22      8.76 o
   1   0  25        4.30        4.27      2.05 o
   3   0  25        1.61        3.38      2.25 o
  -4   1  25        8.00        8.61      1.78 o
  -3   1  25       14.86       14.42      1.87 o
  -2   1  25        4.74        4.98      1.45 o
  -1   1  25       10.47       12.43      1.68 o
   0   1  25       44.07       49.93      2.74 o
   1   1  25       30.81       33.04      2.34 o
   2   1  25        4.87        2.86      1.55 o
   3   1  25        3.59        3.13      1.79 o
  -3   2  25        3.56        3.89      1.82 o
  -2   2  25        2.32       -0.50      1.52 o
  -1   2  25       55.34       58.30      3.29 o
   0   2  25        0.66        2.47      2.58 o
   1   2  25       23.77       27.84      2.53 o
   2   2  25        0.49       -1.94      1.41 o
  -2   3  25       72.64       68.34      3.95 o
  -1   3  25       17.03       17.43      2.28 o
   0   3  25       25.48       17.99      2.44 o
   1   3  25       35.05       36.27      2.83 o
   2   3  25        3.20        2.42      1.49 o
  -2   0  26       49.72       60.02      4.19 o
   0   0  26        1.72        0.58      1.75 o
   2   0  26       23.14       27.07      5.09 o
  -3   1  26        9.25        6.98      1.62 o
  -2   1  26       12.76       11.76      1.76 o
  -1   1  26        0.07       -0.58      1.28 o
   0   1  26        0.07        1.02      1.34 o
   1   1  26      138.31      152.03      4.31 o
   2   1  26       23.05       18.12      2.40 o
  -2   2  26        9.40       11.39      2.09 o
  -1   2  26        7.94        8.31      1.94 o
   0   2  26       45.90       45.05      3.21 o
   1   2  26        0.16        0.83      1.62 o
  -1   0  27       40.73       49.59      4.10 o
  -1   1  27       27.82       28.71      2.69 o
   0   1  27       15.84       20.80      2.47 o
 
